# Supplementary material for: Predicting gene knockout effects from expression data
Source: BMC Med Genomics. 2023 Feb 18;16:26. doi: 10.1186/s12920-023-01446-6 (PMC9938619; doi:10.1186/s12920-023-01446-6)
Supplement: Supplementary file 1 — Additional file 1. Supplemental Data. [file 12920_2023_1446_MOESM1_ESM.xlsx]

## Sheet: table 1 - ids_train_test
train_test_split	id
train	ACH-000004
train	ACH-000007
train	ACH-000009
train	ACH-000011
train	ACH-000012
train	ACH-000013
train	ACH-000014
train	ACH-000015
train	ACH-000017
train	ACH-000018
train	ACH-000019
train	ACH-000021
train	ACH-000022
train	ACH-000025
train	ACH-000029
train	ACH-000030
train	ACH-000035
train	ACH-000036
train	ACH-000037
train	ACH-000041
train	ACH-000042
train	ACH-000045
train	ACH-000052
train	ACH-000053
train	ACH-000054
train	ACH-000055
train	ACH-000060
train	ACH-000070
train	ACH-000074
train	ACH-000075
train	ACH-000078
train	ACH-000087
train	ACH-000092
train	ACH-000095
train	ACH-000096
train	ACH-000098
train	ACH-000099
train	ACH-000108
train	ACH-000111
train	ACH-000113
train	ACH-000114
train	ACH-000115
train	ACH-000116
train	ACH-000118
train	ACH-000120
train	ACH-000123
train	ACH-000127
train	ACH-000132
train	ACH-000133
train	ACH-000142
train	ACH-000143
train	ACH-000146
train	ACH-000148
train	ACH-000150
train	ACH-000153
train	ACH-000160
train	ACH-000163
train	ACH-000164
train	ACH-000167
train	ACH-000168
train	ACH-000169
train	ACH-000172
train	ACH-000178
train	ACH-000183
train	ACH-000187
train	ACH-000188
train	ACH-000189
train	ACH-000190
train	ACH-000198
train	ACH-000202
train	ACH-000206
train	ACH-000209
train	ACH-000212
train	ACH-000215
train	ACH-000217
train	ACH-000221
train	ACH-000223
train	ACH-000226
train	ACH-000227
train	ACH-000228
train	ACH-000231
train	ACH-000232
train	ACH-000233
train	ACH-000235
train	ACH-000237
train	ACH-000238
train	ACH-000243
train	ACH-000244
train	ACH-000246
train	ACH-000249
train	ACH-000250
train	ACH-000253
train	ACH-000255
train	ACH-000256
train	ACH-000259
train	ACH-000260
train	ACH-000261
train	ACH-000262
train	ACH-000263
train	ACH-000265
train	ACH-000266
train	ACH-000271
train	ACH-000272
train	ACH-000273
train	ACH-000274
train	ACH-000276
train	ACH-000277
train	ACH-000280
train	ACH-000286
train	ACH-000288
train	ACH-000290
train	ACH-000293
train	ACH-000294
train	ACH-000296
train	ACH-000302
train	ACH-000304
train	ACH-000305
train	ACH-000307
train	ACH-000308
train	ACH-000310
train	ACH-000311
train	ACH-000315
train	ACH-000316
train	ACH-000317
train	ACH-000318
train	ACH-000319
train	ACH-000320
train	ACH-000322
train	ACH-000323
train	ACH-000324
train	ACH-000326
train	ACH-000331
train	ACH-000332
train	ACH-000334
train	ACH-000335
train	ACH-000336
train	ACH-000337
train	ACH-000339
train	ACH-000341
train	ACH-000343
train	ACH-000348
train	ACH-000350
train	ACH-000352
train	ACH-000361
train	ACH-000363
train	ACH-000368
train	ACH-000370
train	ACH-000374
train	ACH-000376
train	ACH-000377
train	ACH-000378
train	ACH-000381
train	ACH-000385
train	ACH-000387
train	ACH-000389
train	ACH-000393
train	ACH-000395
train	ACH-000397
train	ACH-000401
train	ACH-000402
train	ACH-000404
train	ACH-000405
train	ACH-000406
train	ACH-000407
train	ACH-000410
train	ACH-000411
train	ACH-000422
train	ACH-000424
train	ACH-000425
train	ACH-000427
train	ACH-000431
train	ACH-000433
train	ACH-000434
train	ACH-000435
train	ACH-000436
train	ACH-000437
train	ACH-000438
train	ACH-000444
train	ACH-000445
train	ACH-000450
train	ACH-000452
train	ACH-000458
train	ACH-000459
train	ACH-000464
train	ACH-000466
train	ACH-000467
train	ACH-000468
train	ACH-000469
train	ACH-000470
train	ACH-000472
train	ACH-000473
train	ACH-000475
train	ACH-000476
train	ACH-000477
train	ACH-000478
train	ACH-000480
train	ACH-000481
train	ACH-000485
train	ACH-000486
train	ACH-000487
train	ACH-000488
train	ACH-000490
train	ACH-000491
train	ACH-000493
train	ACH-000495
train	ACH-000496
train	ACH-000498
train	ACH-000500
train	ACH-000502
train	ACH-000503
train	ACH-000507
train	ACH-000510
train	ACH-000511
train	ACH-000512
train	ACH-000514
train	ACH-000517
train	ACH-000518
train	ACH-000520
train	ACH-000521
train	ACH-000522
train	ACH-000527
train	ACH-000528
train	ACH-000537
train	ACH-000541
train	ACH-000542
train	ACH-000544
train	ACH-000545
train	ACH-000547
train	ACH-000548
train	ACH-000549
train	ACH-000550
train	ACH-000552
train	ACH-000557
train	ACH-000563
train	ACH-000570
train	ACH-000571
train	ACH-000573
train	ACH-000576
train	ACH-000579
train	ACH-000580
train	ACH-000581
train	ACH-000583
train	ACH-000584
train	ACH-000588
train	ACH-000589
train	ACH-000592
train	ACH-000593
train	ACH-000596
train	ACH-000599
train	ACH-000602
train	ACH-000604
train	ACH-000605
train	ACH-000606
train	ACH-000608
train	ACH-000618
train	ACH-000620
train	ACH-000621
train	ACH-000622
train	ACH-000623
train	ACH-000624
train	ACH-000627
train	ACH-000630
train	ACH-000632
train	ACH-000633
train	ACH-000634
train	ACH-000637
train	ACH-000638
train	ACH-000639
train	ACH-000645
train	ACH-000647
train	ACH-000648
train	ACH-000649
train	ACH-000652
train	ACH-000653
train	ACH-000658
train	ACH-000661
train	ACH-000662
train	ACH-000663
train	ACH-000665
train	ACH-000667
train	ACH-000671
train	ACH-000673
train	ACH-000676
train	ACH-000677
train	ACH-000680
train	ACH-000683
train	ACH-000684
train	ACH-000685
train	ACH-000688
train	ACH-000693
train	ACH-000694
train	ACH-000695
train	ACH-000696
train	ACH-000697
train	ACH-000698
train	ACH-000699
train	ACH-000700
train	ACH-000701
train	ACH-000706
train	ACH-000711
train	ACH-000713
train	ACH-000714
train	ACH-000718
train	ACH-000721
train	ACH-000724
train	ACH-000725
train	ACH-000732
train	ACH-000734
train	ACH-000735
train	ACH-000736
train	ACH-000739
train	ACH-000740
train	ACH-000746
train	ACH-000747
train	ACH-000748
train	ACH-000756
train	ACH-000757
train	ACH-000758
train	ACH-000760
train	ACH-000762
train	ACH-000763
train	ACH-000764
train	ACH-000765
train	ACH-000766
train	ACH-000767
train	ACH-000768
train	ACH-000769
train	ACH-000770
train	ACH-000771
train	ACH-000775
train	ACH-000776
train	ACH-000777
train	ACH-000778
train	ACH-000783
train	ACH-000784
train	ACH-000785
train	ACH-000787
train	ACH-000788
train	ACH-000790
train	ACH-000791
train	ACH-000793
train	ACH-000796
train	ACH-000799
train	ACH-000800
train	ACH-000801
train	ACH-000802
train	ACH-000804
train	ACH-000807
train	ACH-000810
train	ACH-000811
train	ACH-000817
train	ACH-000819
train	ACH-000821
train	ACH-000822
train	ACH-000823
train	ACH-000824
train	ACH-000826
train	ACH-000827
train	ACH-000829
train	ACH-000831
train	ACH-000832
train	ACH-000833
train	ACH-000834
train	ACH-000835
train	ACH-000836
train	ACH-000837
train	ACH-000838
train	ACH-000839
train	ACH-000841
train	ACH-000843
train	ACH-000846
train	ACH-000848
train	ACH-000849
train	ACH-000851
train	ACH-000855
train	ACH-000858
train	ACH-000859
train	ACH-000861
train	ACH-000862
train	ACH-000865
train	ACH-000866
train	ACH-000872
train	ACH-000873
train	ACH-000878
train	ACH-000880
train	ACH-000884
train	ACH-000885
train	ACH-000886
train	ACH-000887
train	ACH-000888
train	ACH-000889
train	ACH-000890
train	ACH-000896
train	ACH-000898
train	ACH-000901
train	ACH-000903
train	ACH-000905
train	ACH-000907
train	ACH-000910
train	ACH-000912
train	ACH-000913
train	ACH-000914
train	ACH-000915
train	ACH-000916
train	ACH-000917
train	ACH-000921
train	ACH-000924
train	ACH-000926
train	ACH-000932
train	ACH-000935
train	ACH-000937
train	ACH-000938
train	ACH-000939
train	ACH-000941
train	ACH-000943
train	ACH-000946
train	ACH-000947
train	ACH-000950
train	ACH-000957
train	ACH-000958
train	ACH-000959
train	ACH-000960
train	ACH-000961
train	ACH-000965
train	ACH-000968
train	ACH-000974
train	ACH-000975
train	ACH-000980
train	ACH-000983
train	ACH-000988
train	ACH-000993
train	ACH-000994
train	ACH-000995
train	ACH-000996
train	ACH-001001
train	ACH-001020
train	ACH-001031
train	ACH-001033
train	ACH-001038
train	ACH-001041
train	ACH-001048
train	ACH-001050
train	ACH-001053
train	ACH-001061
train	ACH-001075
train	ACH-001096
train	ACH-001099
train	ACH-001134
train	ACH-001151
train	ACH-001163
train	ACH-001164
train	ACH-001173
train	ACH-001183
train	ACH-001184
train	ACH-001192
train	ACH-001193
train	ACH-001196
train	ACH-001211
train	ACH-001228
train	ACH-001232
train	ACH-001239
train	ACH-001274
train	ACH-001275
train	ACH-001277
train	ACH-001279
train	ACH-001280
train	ACH-001283
train	ACH-001289
train	ACH-001295
train	ACH-001302
train	ACH-001303
train	ACH-001318
train	ACH-001322
train	ACH-001340
train	ACH-001341
train	ACH-001344
train	ACH-001345
train	ACH-001353
train	ACH-001354
train	ACH-001356
train	ACH-001366
train	ACH-001368
train	ACH-001369
train	ACH-001375
train	ACH-001377
train	ACH-001380
train	ACH-001390
train	ACH-001391
train	ACH-001394
train	ACH-001402
train	ACH-001403
train	ACH-001407
train	ACH-001408
train	ACH-001409
train	ACH-001413
train	ACH-001414
train	ACH-001415
train	ACH-001416
train	ACH-001418
train	ACH-001430
train	ACH-001431
train	ACH-001433
train	ACH-001442
train	ACH-001443
train	ACH-001450
train	ACH-001451
train	ACH-001454
train	ACH-001458
train	ACH-001461
train	ACH-001484
train	ACH-001485
train	ACH-001495
train	ACH-001496
train	ACH-001498
train	ACH-001500
train	ACH-001509
train	ACH-001510
train	ACH-001511
train	ACH-001515
train	ACH-001517
train	ACH-001520
train	ACH-001521
train	ACH-001523
train	ACH-001524
train	ACH-001525
train	ACH-001526
train	ACH-001529
train	ACH-001530
train	ACH-001532
train	ACH-001536
train	ACH-001542
train	ACH-001549
train	ACH-001550
train	ACH-001552
train	ACH-001554
train	ACH-001555
train	ACH-001559
train	ACH-001563
train	ACH-001568
train	ACH-001570
train	ACH-001577
train	ACH-001607
train	ACH-001622
train	ACH-001624
train	ACH-001628
train	ACH-001647
train	ACH-001652
train	ACH-001653
train	ACH-001654
train	ACH-001655
train	ACH-001664
train	ACH-001673
train	ACH-001674
train	ACH-001685
train	ACH-001702
train	ACH-001715
train	ACH-001735
train	ACH-001736
train	ACH-001737
train	ACH-001750
train	ACH-001765
train	ACH-001786
train	ACH-001790
train	ACH-001791
train	ACH-001793
train	ACH-001796
train	ACH-001799
train	ACH-001802
train	ACH-001804
train	ACH-001814
train	ACH-001835
train	ACH-001836
train	ACH-001838
train	ACH-001841
train	ACH-001843
train	ACH-001848
train	ACH-001849
train	ACH-001853
train	ACH-001857
train	ACH-001858
train	ACH-001864
train	ACH-001959
train	ACH-001960
train	ACH-001993
train	ACH-001997
train	ACH-001999
train	ACH-002001
train	ACH-002002
train	ACH-002003
train	ACH-002004
train	ACH-002005
train	ACH-002015
train	ACH-002016
train	ACH-002018
train	ACH-002059
train	ACH-002446
train	ACH-002462
train	ACH-002463
train	ACH-002464
train	ACH-002467
test	ACH-000005
test	ACH-000024
test	ACH-000028
test	ACH-000039
test	ACH-000040
test	ACH-000048
test	ACH-000067
test	ACH-000076
test	ACH-000082
test	ACH-000085
test	ACH-000086
test	ACH-000097
test	ACH-000128
test	ACH-000137
test	ACH-000138
test	ACH-000141
test	ACH-000151
test	ACH-000152
test	ACH-000159
test	ACH-000161
test	ACH-000174
test	ACH-000182
test	ACH-000200
test	ACH-000204
test	ACH-000207
test	ACH-000211
test	ACH-000219
test	ACH-000222
test	ACH-000234
test	ACH-000247
test	ACH-000248
test	ACH-000251
test	ACH-000257
test	ACH-000258
test	ACH-000264
test	ACH-000278
test	ACH-000279
test	ACH-000281
test	ACH-000291
test	ACH-000292
test	ACH-000295
test	ACH-000312
test	ACH-000329
test	ACH-000330
test	ACH-000344
test	ACH-000355
test	ACH-000356
test	ACH-000362
test	ACH-000364
test	ACH-000365
test	ACH-000366
test	ACH-000375
test	ACH-000383
test	ACH-000390
test	ACH-000391
test	ACH-000403
test	ACH-000408
test	ACH-000414
test	ACH-000415
test	ACH-000416
test	ACH-000420
test	ACH-000421
test	ACH-000448
test	ACH-000454
test	ACH-000460
test	ACH-000461
test	ACH-000463
test	ACH-000471
test	ACH-000483
test	ACH-000484
test	ACH-000499
test	ACH-000504
test	ACH-000505
test	ACH-000516
test	ACH-000524
test	ACH-000533
test	ACH-000535
test	ACH-000551
test	ACH-000556
test	ACH-000577
test	ACH-000585
test	ACH-000587
test	ACH-000591
test	ACH-000600
test	ACH-000601
test	ACH-000607
test	ACH-000614
test	ACH-000616
test	ACH-000619
test	ACH-000646
test	ACH-000651
test	ACH-000654
test	ACH-000655
test	ACH-000657
test	ACH-000681
test	ACH-000682
test	ACH-000702
test	ACH-000720
test	ACH-000738
test	ACH-000753
test	ACH-000773
test	ACH-000774
test	ACH-000781
test	ACH-000782
test	ACH-000792
test	ACH-000794
test	ACH-000805
test	ACH-000809
test	ACH-000814
test	ACH-000820
test	ACH-000840
test	ACH-000845
test	ACH-000847
test	ACH-000853
test	ACH-000854
test	ACH-000856
test	ACH-000867
test	ACH-000869
test	ACH-000876
test	ACH-000881
test	ACH-000882
test	ACH-000899
test	ACH-000900
test	ACH-000906
test	ACH-000911
test	ACH-000928
test	ACH-000929
test	ACH-000936
test	ACH-000948
test	ACH-000953
test	ACH-000963
test	ACH-000969
test	ACH-000973
test	ACH-000976
test	ACH-000978
test	ACH-000984
test	ACH-000986
test	ACH-001028
test	ACH-001054
test	ACH-001067
test	ACH-001129
test	ACH-001145
test	ACH-001172
test	ACH-001190
test	ACH-001197
test	ACH-001212
test	ACH-001278
test	ACH-001300
test	ACH-001301
test	ACH-001306
test	ACH-001328
test	ACH-001329
test	ACH-001332
test	ACH-001333
test	ACH-001335
test	ACH-001336
test	ACH-001346
test	ACH-001374
test	ACH-001379
test	ACH-001382
test	ACH-001396
test	ACH-001411
test	ACH-001412
test	ACH-001459
test	ACH-001460
test	ACH-001494
test	ACH-001513
test	ACH-001522
test	ACH-001538
test	ACH-001548
test	ACH-001551
test	ACH-001556
test	ACH-001566
test	ACH-001567
test	ACH-001574
test	ACH-001608
test	ACH-001609
test	ACH-001610
test	ACH-001611
test	ACH-001618
test	ACH-001619
test	ACH-001623
test	ACH-001645
test	ACH-001650
test	ACH-001651
test	ACH-001668
test	ACH-001677
test	ACH-001740
test	ACH-001745
test	ACH-001794
test	ACH-001795
test	ACH-001819
test	ACH-001842
test	ACH-001850
test	ACH-001852
test	ACH-001856
test	ACH-001862
test	ACH-002017
test	ACH-002508
test	ACH-002510

## Sheet: table 2 - ids_cross_validation_
state	fold_1	fold_2	fold_3	fold_4	fold_5
train	ACH-000001	ACH-000001	ACH-000004	ACH-000001	ACH-000001
train	ACH-000004	ACH-000007	ACH-000005	ACH-000004	ACH-000004
train	ACH-000005	ACH-000009	ACH-000009	ACH-000005	ACH-000005
train	ACH-000007	ACH-000011	ACH-000011	ACH-000007	ACH-000007
train	ACH-000009	ACH-000012	ACH-000015	ACH-000011	ACH-000009
train	ACH-000012	ACH-000013	ACH-000017	ACH-000012	ACH-000011
train	ACH-000013	ACH-000015	ACH-000018	ACH-000013	ACH-000012
train	ACH-000017	ACH-000017	ACH-000019	ACH-000015	ACH-000013
train	ACH-000018	ACH-000019	ACH-000021	ACH-000017	ACH-000015
train	ACH-000019	ACH-000022	ACH-000022	ACH-000018	ACH-000018
train	ACH-000021	ACH-000023	ACH-000023	ACH-000019	ACH-000021
train	ACH-000022	ACH-000024	ACH-000025	ACH-000021	ACH-000022
train	ACH-000024	ACH-000025	ACH-000028	ACH-000023	ACH-000023
train	ACH-000025	ACH-000029	ACH-000029	ACH-000024	ACH-000024
train	ACH-000028	ACH-000030	ACH-000030	ACH-000028	ACH-000025
train	ACH-000030	ACH-000037	ACH-000035	ACH-000029	ACH-000028
train	ACH-000035	ACH-000039	ACH-000036	ACH-000030	ACH-000029
train	ACH-000036	ACH-000040	ACH-000039	ACH-000035	ACH-000035
train	ACH-000037	ACH-000041	ACH-000040	ACH-000036	ACH-000036
train	ACH-000039	ACH-000042	ACH-000041	ACH-000037	ACH-000037
train	ACH-000040	ACH-000045	ACH-000045	ACH-000039	ACH-000040
train	ACH-000041	ACH-000048	ACH-000048	ACH-000042	ACH-000041
train	ACH-000042	ACH-000052	ACH-000052	ACH-000045	ACH-000042
train	ACH-000048	ACH-000053	ACH-000053	ACH-000048	ACH-000045
train	ACH-000052	ACH-000054	ACH-000054	ACH-000053	ACH-000052
train	ACH-000055	ACH-000055	ACH-000055	ACH-000054	ACH-000053
train	ACH-000060	ACH-000060	ACH-000060	ACH-000055	ACH-000054
train	ACH-000070	ACH-000067	ACH-000067	ACH-000067	ACH-000060
train	ACH-000074	ACH-000074	ACH-000070	ACH-000070	ACH-000067
train	ACH-000076	ACH-000075	ACH-000074	ACH-000074	ACH-000070
train	ACH-000077	ACH-000076	ACH-000075	ACH-000075	ACH-000075
train	ACH-000082	ACH-000078	ACH-000077	ACH-000076	ACH-000076
train	ACH-000085	ACH-000082	ACH-000078	ACH-000077	ACH-000077
train	ACH-000086	ACH-000085	ACH-000082	ACH-000078	ACH-000078
train	ACH-000087	ACH-000086	ACH-000085	ACH-000082	ACH-000087
train	ACH-000092	ACH-000087	ACH-000086	ACH-000085	ACH-000092
train	ACH-000093	ACH-000093	ACH-000087	ACH-000086	ACH-000093
train	ACH-000094	ACH-000094	ACH-000092	ACH-000092	ACH-000095
train	ACH-000095	ACH-000098	ACH-000094	ACH-000093	ACH-000096
train	ACH-000096	ACH-000101	ACH-000095	ACH-000094	ACH-000097
train	ACH-000097	ACH-000108	ACH-000096	ACH-000095	ACH-000098
train	ACH-000098	ACH-000111	ACH-000097	ACH-000096	ACH-000099
train	ACH-000099	ACH-000113	ACH-000099	ACH-000097	ACH-000103
train	ACH-000101	ACH-000114	ACH-000101	ACH-000098	ACH-000108
train	ACH-000103	ACH-000115	ACH-000103	ACH-000099	ACH-000111
train	ACH-000111	ACH-000116	ACH-000108	ACH-000101	ACH-000115
train	ACH-000113	ACH-000118	ACH-000113	ACH-000103	ACH-000116
train	ACH-000114	ACH-000123	ACH-000114	ACH-000108	ACH-000118
train	ACH-000115	ACH-000127	ACH-000115	ACH-000111	ACH-000120
train	ACH-000118	ACH-000128	ACH-000116	ACH-000113	ACH-000123
train	ACH-000120	ACH-000132	ACH-000118	ACH-000114	ACH-000124
train	ACH-000123	ACH-000137	ACH-000120	ACH-000116	ACH-000127
train	ACH-000124	ACH-000138	ACH-000124	ACH-000120	ACH-000128
train	ACH-000128	ACH-000141	ACH-000127	ACH-000123	ACH-000132
train	ACH-000132	ACH-000142	ACH-000132	ACH-000124	ACH-000133
train	ACH-000133	ACH-000143	ACH-000133	ACH-000127	ACH-000137
train	ACH-000137	ACH-000147	ACH-000137	ACH-000128	ACH-000139
train	ACH-000138	ACH-000150	ACH-000138	ACH-000133	ACH-000142
train	ACH-000139	ACH-000152	ACH-000139	ACH-000138	ACH-000143
train	ACH-000141	ACH-000153	ACH-000141	ACH-000139	ACH-000144
train	ACH-000142	ACH-000155	ACH-000142	ACH-000141	ACH-000146
train	ACH-000143	ACH-000160	ACH-000144	ACH-000143	ACH-000147
train	ACH-000144	ACH-000161	ACH-000146	ACH-000144	ACH-000148
train	ACH-000146	ACH-000163	ACH-000147	ACH-000146	ACH-000149
train	ACH-000148	ACH-000164	ACH-000148	ACH-000147	ACH-000151
train	ACH-000149	ACH-000167	ACH-000149	ACH-000148	ACH-000153
train	ACH-000150	ACH-000168	ACH-000150	ACH-000149	ACH-000159
train	ACH-000151	ACH-000172	ACH-000151	ACH-000150	ACH-000163
train	ACH-000152	ACH-000174	ACH-000152	ACH-000151	ACH-000164
train	ACH-000153	ACH-000176	ACH-000153	ACH-000152	ACH-000167
train	ACH-000155	ACH-000178	ACH-000155	ACH-000155	ACH-000169
train	ACH-000159	ACH-000181	ACH-000159	ACH-000159	ACH-000172
train	ACH-000160	ACH-000182	ACH-000160	ACH-000160	ACH-000178
train	ACH-000161	ACH-000183	ACH-000161	ACH-000161	ACH-000181
train	ACH-000163	ACH-000187	ACH-000163	ACH-000164	ACH-000187
train	ACH-000164	ACH-000188	ACH-000168	ACH-000167	ACH-000188
train	ACH-000167	ACH-000189	ACH-000169	ACH-000168	ACH-000189
train	ACH-000168	ACH-000190	ACH-000172	ACH-000169	ACH-000190
train	ACH-000169	ACH-000191	ACH-000174	ACH-000174	ACH-000191
train	ACH-000172	ACH-000195	ACH-000176	ACH-000176	ACH-000192
train	ACH-000174	ACH-000198	ACH-000181	ACH-000178	ACH-000195
train	ACH-000176	ACH-000200	ACH-000182	ACH-000181	ACH-000198
train	ACH-000178	ACH-000204	ACH-000183	ACH-000182	ACH-000200
train	ACH-000182	ACH-000206	ACH-000188	ACH-000183	ACH-000202
train	ACH-000183	ACH-000207	ACH-000190	ACH-000187	ACH-000204
train	ACH-000187	ACH-000209	ACH-000192	ACH-000188	ACH-000206
train	ACH-000189	ACH-000211	ACH-000195	ACH-000189	ACH-000207
train	ACH-000191	ACH-000212	ACH-000200	ACH-000190	ACH-000209
train	ACH-000192	ACH-000215	ACH-000202	ACH-000191	ACH-000211
train	ACH-000195	ACH-000219	ACH-000204	ACH-000192	ACH-000213
train	ACH-000198	ACH-000221	ACH-000206	ACH-000198	ACH-000215
train	ACH-000202	ACH-000222	ACH-000209	ACH-000200	ACH-000217
train	ACH-000204	ACH-000223	ACH-000211	ACH-000202	ACH-000221
train	ACH-000206	ACH-000226	ACH-000212	ACH-000207	ACH-000222
train	ACH-000207	ACH-000228	ACH-000213	ACH-000209	ACH-000223
train	ACH-000211	ACH-000231	ACH-000215	ACH-000212	ACH-000227
train	ACH-000212	ACH-000233	ACH-000217	ACH-000213	ACH-000228
train	ACH-000213	ACH-000234	ACH-000219	ACH-000217	ACH-000231
train	ACH-000215	ACH-000235	ACH-000221	ACH-000219	ACH-000232
train	ACH-000217	ACH-000237	ACH-000222	ACH-000223	ACH-000234
train	ACH-000219	ACH-000238	ACH-000223	ACH-000226	ACH-000238
train	ACH-000221	ACH-000243	ACH-000226	ACH-000227	ACH-000243
train	ACH-000222	ACH-000244	ACH-000227	ACH-000228	ACH-000244
train	ACH-000226	ACH-000246	ACH-000232	ACH-000231	ACH-000246
train	ACH-000227	ACH-000247	ACH-000233	ACH-000232	ACH-000247
train	ACH-000228	ACH-000248	ACH-000234	ACH-000233	ACH-000248
train	ACH-000231	ACH-000249	ACH-000235	ACH-000235	ACH-000249
train	ACH-000232	ACH-000250	ACH-000237	ACH-000237	ACH-000251
train	ACH-000233	ACH-000252	ACH-000247	ACH-000238	ACH-000252
train	ACH-000234	ACH-000253	ACH-000249	ACH-000243	ACH-000253
train	ACH-000235	ACH-000255	ACH-000250	ACH-000244	ACH-000256
train	ACH-000237	ACH-000256	ACH-000251	ACH-000246	ACH-000257
train	ACH-000238	ACH-000257	ACH-000252	ACH-000248	ACH-000258
train	ACH-000243	ACH-000258	ACH-000253	ACH-000250	ACH-000261
train	ACH-000244	ACH-000259	ACH-000255	ACH-000251	ACH-000262
train	ACH-000246	ACH-000260	ACH-000256	ACH-000252	ACH-000265
train	ACH-000247	ACH-000261	ACH-000257	ACH-000253	ACH-000266
train	ACH-000248	ACH-000262	ACH-000258	ACH-000255	ACH-000269
train	ACH-000249	ACH-000263	ACH-000259	ACH-000256	ACH-000271
train	ACH-000250	ACH-000264	ACH-000260	ACH-000257	ACH-000272
train	ACH-000251	ACH-000265	ACH-000261	ACH-000259	ACH-000273
train	ACH-000255	ACH-000266	ACH-000262	ACH-000260	ACH-000274
train	ACH-000258	ACH-000269	ACH-000263	ACH-000262	ACH-000276
train	ACH-000259	ACH-000273	ACH-000264	ACH-000263	ACH-000277
train	ACH-000260	ACH-000276	ACH-000266	ACH-000264	ACH-000278
train	ACH-000261	ACH-000277	ACH-000271	ACH-000265	ACH-000279
train	ACH-000263	ACH-000279	ACH-000272	ACH-000266	ACH-000280
train	ACH-000264	ACH-000280	ACH-000273	ACH-000269	ACH-000281
train	ACH-000265	ACH-000282	ACH-000274	ACH-000271	ACH-000282
train	ACH-000269	ACH-000288	ACH-000276	ACH-000272	ACH-000286
train	ACH-000271	ACH-000290	ACH-000278	ACH-000273	ACH-000288
train	ACH-000272	ACH-000292	ACH-000279	ACH-000274	ACH-000291
train	ACH-000274	ACH-000294	ACH-000280	ACH-000277	ACH-000292
train	ACH-000276	ACH-000295	ACH-000281	ACH-000278	ACH-000293
train	ACH-000277	ACH-000296	ACH-000282	ACH-000281	ACH-000294
train	ACH-000278	ACH-000302	ACH-000286	ACH-000286	ACH-000296
train	ACH-000279	ACH-000303	ACH-000288	ACH-000290	ACH-000302
train	ACH-000280	ACH-000304	ACH-000290	ACH-000291	ACH-000304
train	ACH-000281	ACH-000305	ACH-000291	ACH-000292	ACH-000305
train	ACH-000282	ACH-000307	ACH-000293	ACH-000293	ACH-000308
train	ACH-000286	ACH-000310	ACH-000295	ACH-000294	ACH-000313
train	ACH-000288	ACH-000311	ACH-000296	ACH-000295	ACH-000315
train	ACH-000290	ACH-000312	ACH-000302	ACH-000296	ACH-000316
train	ACH-000291	ACH-000313	ACH-000303	ACH-000303	ACH-000317
train	ACH-000292	ACH-000318	ACH-000307	ACH-000304	ACH-000318
train	ACH-000293	ACH-000319	ACH-000308	ACH-000305	ACH-000319
train	ACH-000294	ACH-000320	ACH-000310	ACH-000307	ACH-000320
train	ACH-000295	ACH-000322	ACH-000311	ACH-000308	ACH-000323
train	ACH-000302	ACH-000324	ACH-000312	ACH-000310	ACH-000324
train	ACH-000303	ACH-000325	ACH-000315	ACH-000311	ACH-000325
train	ACH-000304	ACH-000329	ACH-000316	ACH-000312	ACH-000326
train	ACH-000305	ACH-000331	ACH-000317	ACH-000313	ACH-000330
train	ACH-000307	ACH-000334	ACH-000318	ACH-000315	ACH-000331
train	ACH-000308	ACH-000335	ACH-000320	ACH-000316	ACH-000332
train	ACH-000310	ACH-000336	ACH-000322	ACH-000317	ACH-000335
train	ACH-000311	ACH-000337	ACH-000323	ACH-000319	ACH-000337
train	ACH-000312	ACH-000339	ACH-000325	ACH-000322	ACH-000339
train	ACH-000313	ACH-000341	ACH-000326	ACH-000323	ACH-000341
train	ACH-000315	ACH-000343	ACH-000329	ACH-000324	ACH-000343
train	ACH-000316	ACH-000344	ACH-000330	ACH-000326	ACH-000344
train	ACH-000317	ACH-000346	ACH-000331	ACH-000329	ACH-000348
train	ACH-000318	ACH-000352	ACH-000332	ACH-000330	ACH-000350
train	ACH-000319	ACH-000354	ACH-000334	ACH-000332	ACH-000352
train	ACH-000320	ACH-000355	ACH-000335	ACH-000334	ACH-000354
train	ACH-000322	ACH-000361	ACH-000336	ACH-000335	ACH-000355
train	ACH-000323	ACH-000362	ACH-000337	ACH-000336	ACH-000356
train	ACH-000324	ACH-000363	ACH-000343	ACH-000337	ACH-000361
train	ACH-000325	ACH-000364	ACH-000346	ACH-000339	ACH-000362
train	ACH-000326	ACH-000365	ACH-000348	ACH-000341	ACH-000363
train	ACH-000329	ACH-000366	ACH-000350	ACH-000344	ACH-000364
train	ACH-000330	ACH-000368	ACH-000352	ACH-000346	ACH-000365
train	ACH-000331	ACH-000370	ACH-000355	ACH-000348	ACH-000366
train	ACH-000332	ACH-000371	ACH-000356	ACH-000350	ACH-000367
train	ACH-000334	ACH-000374	ACH-000361	ACH-000354	ACH-000368
train	ACH-000336	ACH-000375	ACH-000362	ACH-000355	ACH-000370
train	ACH-000339	ACH-000376	ACH-000364	ACH-000356	ACH-000371
train	ACH-000341	ACH-000377	ACH-000366	ACH-000363	ACH-000376
train	ACH-000343	ACH-000378	ACH-000367	ACH-000365	ACH-000377
train	ACH-000344	ACH-000383	ACH-000374	ACH-000367	ACH-000378
train	ACH-000346	ACH-000385	ACH-000375	ACH-000368	ACH-000381
train	ACH-000348	ACH-000387	ACH-000376	ACH-000370	ACH-000383
train	ACH-000350	ACH-000390	ACH-000378	ACH-000371	ACH-000385
train	ACH-000352	ACH-000391	ACH-000381	ACH-000374	ACH-000387
train	ACH-000354	ACH-000395	ACH-000383	ACH-000375	ACH-000389
train	ACH-000356	ACH-000397	ACH-000387	ACH-000377	ACH-000390
train	ACH-000361	ACH-000403	ACH-000389	ACH-000378	ACH-000391
train	ACH-000362	ACH-000404	ACH-000390	ACH-000381	ACH-000393
train	ACH-000363	ACH-000405	ACH-000393	ACH-000385	ACH-000395
train	ACH-000364	ACH-000406	ACH-000395	ACH-000389	ACH-000397
train	ACH-000365	ACH-000407	ACH-000397	ACH-000390	ACH-000398
train	ACH-000366	ACH-000408	ACH-000398	ACH-000391	ACH-000401
train	ACH-000367	ACH-000411	ACH-000401	ACH-000393	ACH-000402
train	ACH-000368	ACH-000414	ACH-000402	ACH-000395	ACH-000404
train	ACH-000370	ACH-000415	ACH-000403	ACH-000397	ACH-000405
train	ACH-000371	ACH-000416	ACH-000406	ACH-000398	ACH-000406
train	ACH-000374	ACH-000417	ACH-000407	ACH-000401	ACH-000408
train	ACH-000375	ACH-000420	ACH-000408	ACH-000402	ACH-000410
train	ACH-000376	ACH-000421	ACH-000410	ACH-000403	ACH-000411
train	ACH-000377	ACH-000424	ACH-000411	ACH-000404	ACH-000414
train	ACH-000381	ACH-000425	ACH-000414	ACH-000405	ACH-000415
train	ACH-000383	ACH-000427	ACH-000415	ACH-000406	ACH-000416
train	ACH-000385	ACH-000430	ACH-000416	ACH-000407	ACH-000417
train	ACH-000387	ACH-000433	ACH-000417	ACH-000408	ACH-000422
train	ACH-000389	ACH-000434	ACH-000420	ACH-000410	ACH-000424
train	ACH-000391	ACH-000435	ACH-000421	ACH-000411	ACH-000427
train	ACH-000393	ACH-000436	ACH-000422	ACH-000414	ACH-000430
train	ACH-000398	ACH-000437	ACH-000425	ACH-000415	ACH-000431
train	ACH-000401	ACH-000438	ACH-000427	ACH-000417	ACH-000433
train	ACH-000402	ACH-000442	ACH-000430	ACH-000420	ACH-000435
train	ACH-000403	ACH-000444	ACH-000431	ACH-000421	ACH-000436
train	ACH-000404	ACH-000445	ACH-000433	ACH-000422	ACH-000437
train	ACH-000405	ACH-000448	ACH-000434	ACH-000424	ACH-000441
train	ACH-000407	ACH-000450	ACH-000435	ACH-000425	ACH-000442
train	ACH-000410	ACH-000452	ACH-000436	ACH-000427	ACH-000444
train	ACH-000416	ACH-000454	ACH-000438	ACH-000430	ACH-000448
train	ACH-000420	ACH-000455	ACH-000441	ACH-000431	ACH-000452
train	ACH-000421	ACH-000456	ACH-000442	ACH-000433	ACH-000455
train	ACH-000422	ACH-000458	ACH-000444	ACH-000434	ACH-000456
train	ACH-000424	ACH-000459	ACH-000445	ACH-000435	ACH-000459
train	ACH-000425	ACH-000460	ACH-000448	ACH-000436	ACH-000460
train	ACH-000431	ACH-000461	ACH-000450	ACH-000437	ACH-000461
train	ACH-000434	ACH-000463	ACH-000452	ACH-000438	ACH-000463
train	ACH-000437	ACH-000466	ACH-000454	ACH-000441	ACH-000464
train	ACH-000438	ACH-000467	ACH-000455	ACH-000442	ACH-000467
train	ACH-000441	ACH-000468	ACH-000456	ACH-000444	ACH-000469
train	ACH-000445	ACH-000469	ACH-000458	ACH-000445	ACH-000470
train	ACH-000448	ACH-000470	ACH-000459	ACH-000450	ACH-000473
train	ACH-000450	ACH-000471	ACH-000460	ACH-000454	ACH-000475
train	ACH-000452	ACH-000472	ACH-000461	ACH-000455	ACH-000476
train	ACH-000454	ACH-000476	ACH-000463	ACH-000456	ACH-000478
train	ACH-000458	ACH-000477	ACH-000464	ACH-000458	ACH-000480
train	ACH-000459	ACH-000478	ACH-000466	ACH-000461	ACH-000481
train	ACH-000460	ACH-000483	ACH-000467	ACH-000464	ACH-000483
train	ACH-000463	ACH-000485	ACH-000468	ACH-000466	ACH-000484
train	ACH-000464	ACH-000486	ACH-000469	ACH-000468	ACH-000485
train	ACH-000466	ACH-000487	ACH-000470	ACH-000471	ACH-000486
train	ACH-000467	ACH-000488	ACH-000471	ACH-000472	ACH-000487
train	ACH-000468	ACH-000489	ACH-000472	ACH-000473	ACH-000489
train	ACH-000469	ACH-000490	ACH-000473	ACH-000475	ACH-000491
train	ACH-000470	ACH-000491	ACH-000475	ACH-000476	ACH-000493
train	ACH-000471	ACH-000493	ACH-000476	ACH-000477	ACH-000495
train	ACH-000472	ACH-000495	ACH-000477	ACH-000480	ACH-000496
train	ACH-000473	ACH-000499	ACH-000478	ACH-000481	ACH-000498
train	ACH-000475	ACH-000500	ACH-000480	ACH-000484	ACH-000499
train	ACH-000477	ACH-000501	ACH-000481	ACH-000485	ACH-000501
train	ACH-000478	ACH-000505	ACH-000483	ACH-000486	ACH-000502
train	ACH-000480	ACH-000507	ACH-000484	ACH-000487	ACH-000503
train	ACH-000481	ACH-000510	ACH-000487	ACH-000488	ACH-000504
train	ACH-000483	ACH-000511	ACH-000488	ACH-000489	ACH-000505
train	ACH-000484	ACH-000512	ACH-000489	ACH-000490	ACH-000507
train	ACH-000485	ACH-000514	ACH-000490	ACH-000491	ACH-000511
train	ACH-000486	ACH-000517	ACH-000491	ACH-000493	ACH-000516
train	ACH-000488	ACH-000518	ACH-000495	ACH-000495	ACH-000517
train	ACH-000490	ACH-000520	ACH-000496	ACH-000496	ACH-000518
train	ACH-000493	ACH-000521	ACH-000498	ACH-000498	ACH-000521
train	ACH-000496	ACH-000524	ACH-000500	ACH-000499	ACH-000522
train	ACH-000498	ACH-000525	ACH-000502	ACH-000500	ACH-000524
train	ACH-000499	ACH-000528	ACH-000503	ACH-000501	ACH-000525
train	ACH-000500	ACH-000532	ACH-000504	ACH-000502	ACH-000527
train	ACH-000501	ACH-000533	ACH-000505	ACH-000503	ACH-000528
train	ACH-000502	ACH-000535	ACH-000507	ACH-000504	ACH-000533
train	ACH-000503	ACH-000537	ACH-000510	ACH-000505	ACH-000535
train	ACH-000504	ACH-000541	ACH-000511	ACH-000507	ACH-000537
train	ACH-000510	ACH-000542	ACH-000512	ACH-000510	ACH-000541
train	ACH-000511	ACH-000544	ACH-000514	ACH-000512	ACH-000542
train	ACH-000512	ACH-000546	ACH-000516	ACH-000514	ACH-000544
train	ACH-000514	ACH-000547	ACH-000517	ACH-000516	ACH-000545
train	ACH-000516	ACH-000548	ACH-000520	ACH-000518	ACH-000546
train	ACH-000517	ACH-000550	ACH-000521	ACH-000520	ACH-000547
train	ACH-000518	ACH-000551	ACH-000522	ACH-000522	ACH-000548
train	ACH-000520	ACH-000552	ACH-000524	ACH-000524	ACH-000549
train	ACH-000521	ACH-000557	ACH-000525	ACH-000525	ACH-000550
train	ACH-000522	ACH-000558	ACH-000527	ACH-000527	ACH-000551
train	ACH-000527	ACH-000559	ACH-000532	ACH-000528	ACH-000552
train	ACH-000528	ACH-000561	ACH-000533	ACH-000532	ACH-000554
train	ACH-000532	ACH-000562	ACH-000535	ACH-000535	ACH-000556
train	ACH-000533	ACH-000563	ACH-000537	ACH-000537	ACH-000557
train	ACH-000541	ACH-000565	ACH-000542	ACH-000541	ACH-000558
train	ACH-000542	ACH-000567	ACH-000544	ACH-000545	ACH-000559
train	ACH-000544	ACH-000570	ACH-000545	ACH-000546	ACH-000561
train	ACH-000545	ACH-000571	ACH-000548	ACH-000547	ACH-000562
train	ACH-000546	ACH-000573	ACH-000549	ACH-000548	ACH-000563
train	ACH-000547	ACH-000576	ACH-000550	ACH-000549	ACH-000565
train	ACH-000549	ACH-000577	ACH-000551	ACH-000554	ACH-000570
train	ACH-000550	ACH-000579	ACH-000552	ACH-000556	ACH-000571
train	ACH-000551	ACH-000580	ACH-000554	ACH-000557	ACH-000573
train	ACH-000552	ACH-000583	ACH-000556	ACH-000558	ACH-000576
train	ACH-000554	ACH-000584	ACH-000557	ACH-000559	ACH-000577
train	ACH-000556	ACH-000585	ACH-000562	ACH-000561	ACH-000579
train	ACH-000558	ACH-000587	ACH-000563	ACH-000562	ACH-000580
train	ACH-000559	ACH-000589	ACH-000565	ACH-000565	ACH-000581
train	ACH-000561	ACH-000591	ACH-000567	ACH-000567	ACH-000584
train	ACH-000563	ACH-000592	ACH-000573	ACH-000570	ACH-000588
train	ACH-000567	ACH-000593	ACH-000576	ACH-000571	ACH-000591
train	ACH-000570	ACH-000595	ACH-000577	ACH-000573	ACH-000592
train	ACH-000571	ACH-000596	ACH-000580	ACH-000576	ACH-000593
train	ACH-000579	ACH-000597	ACH-000581	ACH-000577	ACH-000596
train	ACH-000581	ACH-000601	ACH-000583	ACH-000579	ACH-000597
train	ACH-000583	ACH-000604	ACH-000585	ACH-000580	ACH-000599
train	ACH-000584	ACH-000605	ACH-000587	ACH-000581	ACH-000601
train	ACH-000585	ACH-000608	ACH-000588	ACH-000583	ACH-000602
train	ACH-000587	ACH-000609	ACH-000589	ACH-000584	ACH-000605
train	ACH-000588	ACH-000614	ACH-000593	ACH-000585	ACH-000606
train	ACH-000589	ACH-000616	ACH-000595	ACH-000587	ACH-000607
train	ACH-000591	ACH-000618	ACH-000596	ACH-000588	ACH-000614
train	ACH-000592	ACH-000619	ACH-000597	ACH-000589	ACH-000616
train	ACH-000593	ACH-000620	ACH-000599	ACH-000591	ACH-000618
train	ACH-000595	ACH-000621	ACH-000601	ACH-000592	ACH-000619
train	ACH-000599	ACH-000623	ACH-000602	ACH-000595	ACH-000620
train	ACH-000601	ACH-000624	ACH-000604	ACH-000596	ACH-000621
train	ACH-000602	ACH-000627	ACH-000605	ACH-000597	ACH-000622
train	ACH-000604	ACH-000632	ACH-000606	ACH-000599	ACH-000624
train	ACH-000606	ACH-000633	ACH-000607	ACH-000602	ACH-000630
train	ACH-000607	ACH-000638	ACH-000608	ACH-000604	ACH-000632
train	ACH-000608	ACH-000639	ACH-000609	ACH-000605	ACH-000633
train	ACH-000609	ACH-000646	ACH-000614	ACH-000606	ACH-000634
train	ACH-000618	ACH-000648	ACH-000616	ACH-000607	ACH-000637
train	ACH-000619	ACH-000649	ACH-000620	ACH-000608	ACH-000638
train	ACH-000620	ACH-000651	ACH-000621	ACH-000609	ACH-000639
train	ACH-000621	ACH-000653	ACH-000622	ACH-000614	ACH-000645
train	ACH-000622	ACH-000654	ACH-000623	ACH-000616	ACH-000646
train	ACH-000623	ACH-000656	ACH-000627	ACH-000618	ACH-000647
train	ACH-000624	ACH-000657	ACH-000630	ACH-000619	ACH-000648
train	ACH-000627	ACH-000660	ACH-000634	ACH-000622	ACH-000652
train	ACH-000630	ACH-000661	ACH-000637	ACH-000623	ACH-000653
train	ACH-000632	ACH-000662	ACH-000639	ACH-000624	ACH-000654
train	ACH-000633	ACH-000663	ACH-000645	ACH-000627	ACH-000655
train	ACH-000634	ACH-000665	ACH-000647	ACH-000630	ACH-000656
train	ACH-000637	ACH-000667	ACH-000648	ACH-000632	ACH-000657
train	ACH-000638	ACH-000668	ACH-000649	ACH-000633	ACH-000660
train	ACH-000639	ACH-000671	ACH-000651	ACH-000634	ACH-000661
train	ACH-000645	ACH-000673	ACH-000652	ACH-000637	ACH-000662
train	ACH-000646	ACH-000676	ACH-000653	ACH-000638	ACH-000663
train	ACH-000647	ACH-000677	ACH-000654	ACH-000645	ACH-000664
train	ACH-000649	ACH-000680	ACH-000655	ACH-000646	ACH-000666
train	ACH-000651	ACH-000681	ACH-000656	ACH-000647	ACH-000667
train	ACH-000652	ACH-000682	ACH-000660	ACH-000648	ACH-000668
train	ACH-000654	ACH-000685	ACH-000662	ACH-000649	ACH-000671
train	ACH-000655	ACH-000688	ACH-000663	ACH-000651	ACH-000673
train	ACH-000657	ACH-000693	ACH-000664	ACH-000652	ACH-000676
train	ACH-000661	ACH-000694	ACH-000665	ACH-000653	ACH-000681
train	ACH-000663	ACH-000696	ACH-000666	ACH-000655	ACH-000682
train	ACH-000664	ACH-000697	ACH-000668	ACH-000656	ACH-000683
train	ACH-000665	ACH-000698	ACH-000671	ACH-000657	ACH-000684
train	ACH-000666	ACH-000699	ACH-000676	ACH-000660	ACH-000685
train	ACH-000667	ACH-000700	ACH-000677	ACH-000661	ACH-000688
train	ACH-000668	ACH-000701	ACH-000680	ACH-000662	ACH-000693
train	ACH-000673	ACH-000702	ACH-000681	ACH-000664	ACH-000694
train	ACH-000676	ACH-000704	ACH-000682	ACH-000665	ACH-000695
train	ACH-000677	ACH-000706	ACH-000683	ACH-000666	ACH-000696
train	ACH-000680	ACH-000709	ACH-000684	ACH-000667	ACH-000698
train	ACH-000682	ACH-000713	ACH-000685	ACH-000671	ACH-000700
train	ACH-000683	ACH-000714	ACH-000688	ACH-000673	ACH-000701
train	ACH-000684	ACH-000716	ACH-000693	ACH-000677	ACH-000702
train	ACH-000688	ACH-000717	ACH-000695	ACH-000680	ACH-000706
train	ACH-000693	ACH-000718	ACH-000697	ACH-000681	ACH-000711
train	ACH-000694	ACH-000719	ACH-000698	ACH-000683	ACH-000713
train	ACH-000695	ACH-000721	ACH-000699	ACH-000684	ACH-000714
train	ACH-000696	ACH-000724	ACH-000700	ACH-000685	ACH-000716
train	ACH-000697	ACH-000725	ACH-000701	ACH-000694	ACH-000717
train	ACH-000699	ACH-000732	ACH-000704	ACH-000695	ACH-000718
train	ACH-000700	ACH-000734	ACH-000706	ACH-000696	ACH-000719
train	ACH-000701	ACH-000736	ACH-000709	ACH-000697	ACH-000720
train	ACH-000702	ACH-000738	ACH-000711	ACH-000698	ACH-000722
train	ACH-000704	ACH-000739	ACH-000713	ACH-000699	ACH-000725
train	ACH-000706	ACH-000740	ACH-000717	ACH-000702	ACH-000732
train	ACH-000709	ACH-000741	ACH-000718	ACH-000704	ACH-000734
train	ACH-000711	ACH-000746	ACH-000720	ACH-000709	ACH-000735
train	ACH-000714	ACH-000747	ACH-000721	ACH-000711	ACH-000736
train	ACH-000716	ACH-000748	ACH-000722	ACH-000713	ACH-000738
train	ACH-000717	ACH-000754	ACH-000724	ACH-000714	ACH-000739
train	ACH-000719	ACH-000756	ACH-000725	ACH-000716	ACH-000740
train	ACH-000720	ACH-000757	ACH-000732	ACH-000718	ACH-000741
train	ACH-000721	ACH-000760	ACH-000734	ACH-000719	ACH-000746
train	ACH-000722	ACH-000762	ACH-000735	ACH-000720	ACH-000748
train	ACH-000724	ACH-000763	ACH-000736	ACH-000721	ACH-000753
train	ACH-000732	ACH-000765	ACH-000740	ACH-000722	ACH-000754
train	ACH-000734	ACH-000766	ACH-000741	ACH-000724	ACH-000756
train	ACH-000735	ACH-000767	ACH-000747	ACH-000725	ACH-000757
train	ACH-000738	ACH-000768	ACH-000753	ACH-000735	ACH-000758
train	ACH-000739	ACH-000770	ACH-000757	ACH-000736	ACH-000760
train	ACH-000740	ACH-000773	ACH-000758	ACH-000738	ACH-000762
train	ACH-000741	ACH-000774	ACH-000760	ACH-000739	ACH-000763
train	ACH-000746	ACH-000778	ACH-000762	ACH-000746	ACH-000764
train	ACH-000747	ACH-000781	ACH-000763	ACH-000747	ACH-000765
train	ACH-000748	ACH-000783	ACH-000764	ACH-000748	ACH-000766
train	ACH-000753	ACH-000784	ACH-000765	ACH-000753	ACH-000767
train	ACH-000754	ACH-000785	ACH-000768	ACH-000754	ACH-000769
train	ACH-000756	ACH-000787	ACH-000769	ACH-000756	ACH-000771
train	ACH-000758	ACH-000788	ACH-000770	ACH-000757	ACH-000773
train	ACH-000762	ACH-000790	ACH-000771	ACH-000758	ACH-000774
train	ACH-000764	ACH-000791	ACH-000773	ACH-000760	ACH-000775
train	ACH-000766	ACH-000793	ACH-000774	ACH-000763	ACH-000776
train	ACH-000767	ACH-000794	ACH-000775	ACH-000764	ACH-000777
train	ACH-000768	ACH-000796	ACH-000776	ACH-000765	ACH-000778
train	ACH-000769	ACH-000799	ACH-000777	ACH-000766	ACH-000781
train	ACH-000770	ACH-000800	ACH-000778	ACH-000767	ACH-000782
train	ACH-000771	ACH-000802	ACH-000781	ACH-000768	ACH-000783
train	ACH-000773	ACH-000805	ACH-000782	ACH-000769	ACH-000784
train	ACH-000775	ACH-000807	ACH-000783	ACH-000770	ACH-000785
train	ACH-000776	ACH-000809	ACH-000784	ACH-000771	ACH-000787
train	ACH-000777	ACH-000810	ACH-000787	ACH-000774	ACH-000788
train	ACH-000782	ACH-000811	ACH-000790	ACH-000775	ACH-000790
train	ACH-000783	ACH-000817	ACH-000792	ACH-000776	ACH-000791
train	ACH-000785	ACH-000819	ACH-000793	ACH-000777	ACH-000792
train	ACH-000788	ACH-000820	ACH-000794	ACH-000778	ACH-000793
train	ACH-000791	ACH-000821	ACH-000796	ACH-000781	ACH-000794
train	ACH-000792	ACH-000823	ACH-000799	ACH-000782	ACH-000796
train	ACH-000794	ACH-000826	ACH-000800	ACH-000784	ACH-000799
train	ACH-000796	ACH-000827	ACH-000801	ACH-000785	ACH-000801
train	ACH-000799	ACH-000831	ACH-000802	ACH-000787	ACH-000804
train	ACH-000800	ACH-000832	ACH-000804	ACH-000788	ACH-000805
train	ACH-000801	ACH-000833	ACH-000805	ACH-000790	ACH-000809
train	ACH-000802	ACH-000834	ACH-000807	ACH-000791	ACH-000810
train	ACH-000804	ACH-000835	ACH-000810	ACH-000792	ACH-000811
train	ACH-000805	ACH-000837	ACH-000814	ACH-000793	ACH-000814
train	ACH-000807	ACH-000838	ACH-000817	ACH-000800	ACH-000817
train	ACH-000809	ACH-000839	ACH-000820	ACH-000801	ACH-000819
train	ACH-000810	ACH-000840	ACH-000822	ACH-000802	ACH-000820
train	ACH-000811	ACH-000841	ACH-000823	ACH-000804	ACH-000821
train	ACH-000814	ACH-000843	ACH-000824	ACH-000807	ACH-000822
train	ACH-000819	ACH-000845	ACH-000827	ACH-000809	ACH-000823
train	ACH-000821	ACH-000846	ACH-000829	ACH-000811	ACH-000824
train	ACH-000822	ACH-000847	ACH-000831	ACH-000814	ACH-000826
train	ACH-000823	ACH-000848	ACH-000832	ACH-000817	ACH-000829
train	ACH-000824	ACH-000849	ACH-000835	ACH-000819	ACH-000831
train	ACH-000826	ACH-000851	ACH-000836	ACH-000820	ACH-000832
train	ACH-000827	ACH-000853	ACH-000837	ACH-000821	ACH-000833
train	ACH-000829	ACH-000856	ACH-000838	ACH-000822	ACH-000834
train	ACH-000833	ACH-000858	ACH-000840	ACH-000824	ACH-000835
train	ACH-000834	ACH-000859	ACH-000841	ACH-000826	ACH-000836
train	ACH-000835	ACH-000861	ACH-000843	ACH-000827	ACH-000837
train	ACH-000836	ACH-000862	ACH-000846	ACH-000829	ACH-000839
train	ACH-000837	ACH-000863	ACH-000847	ACH-000831	ACH-000840
train	ACH-000838	ACH-000864	ACH-000848	ACH-000832	ACH-000841
train	ACH-000839	ACH-000866	ACH-000851	ACH-000833	ACH-000843
train	ACH-000840	ACH-000867	ACH-000855	ACH-000834	ACH-000845
train	ACH-000841	ACH-000872	ACH-000856	ACH-000836	ACH-000848
train	ACH-000843	ACH-000873	ACH-000858	ACH-000838	ACH-000849
train	ACH-000845	ACH-000878	ACH-000859	ACH-000839	ACH-000851
train	ACH-000846	ACH-000879	ACH-000860	ACH-000845	ACH-000853
train	ACH-000847	ACH-000880	ACH-000861	ACH-000846	ACH-000855
train	ACH-000849	ACH-000881	ACH-000862	ACH-000847	ACH-000859
train	ACH-000851	ACH-000882	ACH-000863	ACH-000848	ACH-000860
train	ACH-000853	ACH-000884	ACH-000865	ACH-000849	ACH-000863
train	ACH-000855	ACH-000885	ACH-000866	ACH-000853	ACH-000864
train	ACH-000856	ACH-000887	ACH-000867	ACH-000855	ACH-000865
train	ACH-000858	ACH-000888	ACH-000869	ACH-000856	ACH-000869
train	ACH-000859	ACH-000889	ACH-000872	ACH-000858	ACH-000873
train	ACH-000860	ACH-000890	ACH-000873	ACH-000860	ACH-000876
train	ACH-000861	ACH-000896	ACH-000876	ACH-000861	ACH-000879
train	ACH-000862	ACH-000898	ACH-000878	ACH-000862	ACH-000880
train	ACH-000863	ACH-000899	ACH-000880	ACH-000864	ACH-000881
train	ACH-000864	ACH-000900	ACH-000882	ACH-000865	ACH-000882
train	ACH-000865	ACH-000903	ACH-000884	ACH-000866	ACH-000884
train	ACH-000866	ACH-000905	ACH-000885	ACH-000867	ACH-000885
train	ACH-000867	ACH-000906	ACH-000886	ACH-000869	ACH-000886
train	ACH-000869	ACH-000907	ACH-000887	ACH-000872	ACH-000887
train	ACH-000872	ACH-000910	ACH-000888	ACH-000876	ACH-000889
train	ACH-000873	ACH-000911	ACH-000889	ACH-000878	ACH-000890
train	ACH-000876	ACH-000912	ACH-000894	ACH-000879	ACH-000894
train	ACH-000878	ACH-000913	ACH-000896	ACH-000880	ACH-000896
train	ACH-000879	ACH-000914	ACH-000898	ACH-000881	ACH-000898
train	ACH-000881	ACH-000915	ACH-000899	ACH-000882	ACH-000899
train	ACH-000884	ACH-000916	ACH-000900	ACH-000885	ACH-000903
train	ACH-000886	ACH-000917	ACH-000903	ACH-000886	ACH-000905
train	ACH-000887	ACH-000919	ACH-000905	ACH-000888	ACH-000906
train	ACH-000888	ACH-000921	ACH-000906	ACH-000890	ACH-000907
train	ACH-000889	ACH-000922	ACH-000910	ACH-000894	ACH-000910
train	ACH-000890	ACH-000924	ACH-000912	ACH-000896	ACH-000911
train	ACH-000894	ACH-000926	ACH-000913	ACH-000899	ACH-000912
train	ACH-000898	ACH-000928	ACH-000914	ACH-000900	ACH-000914
train	ACH-000900	ACH-000929	ACH-000915	ACH-000903	ACH-000915
train	ACH-000906	ACH-000932	ACH-000916	ACH-000905	ACH-000916
train	ACH-000907	ACH-000934	ACH-000917	ACH-000907	ACH-000917
train	ACH-000910	ACH-000935	ACH-000919	ACH-000911	ACH-000921
train	ACH-000911	ACH-000936	ACH-000921	ACH-000912	ACH-000922
train	ACH-000913	ACH-000938	ACH-000922	ACH-000913	ACH-000924
train	ACH-000915	ACH-000939	ACH-000926	ACH-000914	ACH-000932
train	ACH-000917	ACH-000941	ACH-000928	ACH-000916	ACH-000934
train	ACH-000919	ACH-000944	ACH-000929	ACH-000919	ACH-000935
train	ACH-000921	ACH-000945	ACH-000936	ACH-000922	ACH-000936
train	ACH-000924	ACH-000946	ACH-000937	ACH-000924	ACH-000937
train	ACH-000926	ACH-000947	ACH-000938	ACH-000926	ACH-000941
train	ACH-000928	ACH-000948	ACH-000939	ACH-000928	ACH-000943
train	ACH-000929	ACH-000950	ACH-000943	ACH-000929	ACH-000946
train	ACH-000932	ACH-000953	ACH-000944	ACH-000932	ACH-000947
train	ACH-000934	ACH-000956	ACH-000945	ACH-000934	ACH-000948
train	ACH-000935	ACH-000957	ACH-000946	ACH-000935	ACH-000950
train	ACH-000937	ACH-000959	ACH-000950	ACH-000936	ACH-000953
train	ACH-000938	ACH-000960	ACH-000953	ACH-000937	ACH-000957
train	ACH-000939	ACH-000961	ACH-000956	ACH-000938	ACH-000958
train	ACH-000941	ACH-000962	ACH-000957	ACH-000939	ACH-000959
train	ACH-000943	ACH-000965	ACH-000958	ACH-000941	ACH-000961
train	ACH-000944	ACH-000966	ACH-000960	ACH-000943	ACH-000962
train	ACH-000945	ACH-000969	ACH-000961	ACH-000944	ACH-000963
train	ACH-000947	ACH-000970	ACH-000962	ACH-000945	ACH-000965
train	ACH-000948	ACH-000971	ACH-000963	ACH-000946	ACH-000966
train	ACH-000953	ACH-000973	ACH-000966	ACH-000947	ACH-000968
train	ACH-000956	ACH-000974	ACH-000968	ACH-000948	ACH-000969
train	ACH-000958	ACH-000975	ACH-000969	ACH-000950	ACH-000971
train	ACH-000959	ACH-000976	ACH-000970	ACH-000956	ACH-000973
train	ACH-000960	ACH-000977	ACH-000973	ACH-000957	ACH-000974
train	ACH-000962	ACH-000980	ACH-000974	ACH-000958	ACH-000976
train	ACH-000963	ACH-000983	ACH-000975	ACH-000959	ACH-000977
train	ACH-000965	ACH-000984	ACH-000976	ACH-000960	ACH-000978
train	ACH-000968	ACH-000985	ACH-000977	ACH-000961	ACH-000983
train	ACH-000969	ACH-000986	ACH-000978	ACH-000963	ACH-000985
train	ACH-000970	ACH-000988	ACH-000980	ACH-000965	ACH-000986
train	ACH-000971	ACH-000991	ACH-000984	ACH-000966	ACH-000988
train	ACH-000973	ACH-000993	ACH-000985	ACH-000968	ACH-000991
train	ACH-000975	ACH-000994	ACH-000986	ACH-000970	ACH-000993
train	ACH-000978	ACH-000997	ACH-000994	ACH-000971	ACH-000994
train	ACH-000980	ACH-001016	ACH-000995	ACH-000974	ACH-000995
train	ACH-000983	ACH-001020	ACH-000996	ACH-000975	ACH-000996
train	ACH-000984	ACH-001028	ACH-000997	ACH-000976	ACH-000997
train	ACH-000988	ACH-001029	ACH-001001	ACH-000977	ACH-001001
train	ACH-000991	ACH-001033	ACH-001020	ACH-000978	ACH-001016
train	ACH-000993	ACH-001036	ACH-001028	ACH-000980	ACH-001020
train	ACH-000994	ACH-001041	ACH-001031	ACH-000983	ACH-001028
train	ACH-000995	ACH-001048	ACH-001038	ACH-000984	ACH-001029
train	ACH-000996	ACH-001050	ACH-001041	ACH-000985	ACH-001031
train	ACH-000997	ACH-001053	ACH-001048	ACH-000986	ACH-001033
train	ACH-001001	ACH-001054	ACH-001050	ACH-000988	ACH-001036
train	ACH-001016	ACH-001061	ACH-001053	ACH-000991	ACH-001038
train	ACH-001020	ACH-001067	ACH-001061	ACH-000993	ACH-001041
train	ACH-001028	ACH-001075	ACH-001075	ACH-000995	ACH-001053
train	ACH-001029	ACH-001096	ACH-001096	ACH-000996	ACH-001054
train	ACH-001031	ACH-001098	ACH-001099	ACH-001001	ACH-001061
train	ACH-001033	ACH-001099	ACH-001129	ACH-001016	ACH-001067
train	ACH-001036	ACH-001128	ACH-001134	ACH-001029	ACH-001075
train	ACH-001038	ACH-001145	ACH-001145	ACH-001031	ACH-001096
train	ACH-001041	ACH-001151	ACH-001151	ACH-001033	ACH-001098
train	ACH-001048	ACH-001163	ACH-001164	ACH-001036	ACH-001099
train	ACH-001050	ACH-001164	ACH-001183	ACH-001038	ACH-001128
train	ACH-001053	ACH-001172	ACH-001184	ACH-001048	ACH-001129
train	ACH-001054	ACH-001183	ACH-001190	ACH-001050	ACH-001134
train	ACH-001061	ACH-001184	ACH-001194	ACH-001054	ACH-001145
train	ACH-001067	ACH-001190	ACH-001196	ACH-001067	ACH-001151
train	ACH-001098	ACH-001192	ACH-001197	ACH-001075	ACH-001163
train	ACH-001099	ACH-001193	ACH-001211	ACH-001096	ACH-001172
train	ACH-001128	ACH-001194	ACH-001212	ACH-001098	ACH-001184
train	ACH-001129	ACH-001197	ACH-001228	ACH-001128	ACH-001190
train	ACH-001134	ACH-001211	ACH-001229	ACH-001129	ACH-001192
train	ACH-001151	ACH-001212	ACH-001232	ACH-001134	ACH-001193
train	ACH-001163	ACH-001228	ACH-001239	ACH-001145	ACH-001194
train	ACH-001164	ACH-001232	ACH-001275	ACH-001163	ACH-001196
train	ACH-001172	ACH-001239	ACH-001277	ACH-001164	ACH-001211
train	ACH-001183	ACH-001274	ACH-001278	ACH-001172	ACH-001212
train	ACH-001192	ACH-001275	ACH-001279	ACH-001183	ACH-001228
train	ACH-001193	ACH-001278	ACH-001280	ACH-001184	ACH-001229
train	ACH-001196	ACH-001280	ACH-001283	ACH-001190	ACH-001232
train	ACH-001197	ACH-001283	ACH-001289	ACH-001192	ACH-001274
train	ACH-001228	ACH-001289	ACH-001295	ACH-001193	ACH-001275
train	ACH-001229	ACH-001295	ACH-001300	ACH-001194	ACH-001277
train	ACH-001239	ACH-001300	ACH-001301	ACH-001196	ACH-001278
train	ACH-001274	ACH-001301	ACH-001302	ACH-001197	ACH-001279
train	ACH-001275	ACH-001302	ACH-001303	ACH-001211	ACH-001289
train	ACH-001277	ACH-001306	ACH-001307	ACH-001212	ACH-001300
train	ACH-001278	ACH-001307	ACH-001318	ACH-001229	ACH-001301
train	ACH-001279	ACH-001310	ACH-001328	ACH-001232	ACH-001302
train	ACH-001280	ACH-001318	ACH-001329	ACH-001239	ACH-001303
train	ACH-001283	ACH-001322	ACH-001332	ACH-001274	ACH-001306
train	ACH-001295	ACH-001328	ACH-001335	ACH-001277	ACH-001310
train	ACH-001300	ACH-001332	ACH-001336	ACH-001279	ACH-001322
train	ACH-001301	ACH-001333	ACH-001340	ACH-001280	ACH-001329
train	ACH-001302	ACH-001334	ACH-001341	ACH-001283	ACH-001332
train	ACH-001303	ACH-001335	ACH-001344	ACH-001289	ACH-001333
train	ACH-001306	ACH-001336	ACH-001345	ACH-001295	ACH-001334
train	ACH-001307	ACH-001340	ACH-001346	ACH-001303	ACH-001336
train	ACH-001310	ACH-001344	ACH-001354	ACH-001306	ACH-001340
train	ACH-001318	ACH-001345	ACH-001356	ACH-001307	ACH-001341
train	ACH-001322	ACH-001346	ACH-001366	ACH-001310	ACH-001344
train	ACH-001328	ACH-001347	ACH-001368	ACH-001318	ACH-001346
train	ACH-001329	ACH-001353	ACH-001370	ACH-001322	ACH-001347
train	ACH-001333	ACH-001354	ACH-001375	ACH-001328	ACH-001353
train	ACH-001334	ACH-001356	ACH-001379	ACH-001329	ACH-001356
train	ACH-001335	ACH-001360	ACH-001382	ACH-001332	ACH-001360
train	ACH-001336	ACH-001366	ACH-001385	ACH-001333	ACH-001366
train	ACH-001340	ACH-001368	ACH-001388	ACH-001334	ACH-001368
train	ACH-001341	ACH-001370	ACH-001389	ACH-001335	ACH-001370
train	ACH-001344	ACH-001374	ACH-001390	ACH-001341	ACH-001374
train	ACH-001345	ACH-001375	ACH-001391	ACH-001345	ACH-001375
train	ACH-001346	ACH-001377	ACH-001394	ACH-001347	ACH-001377
train	ACH-001347	ACH-001379	ACH-001396	ACH-001353	ACH-001379
train	ACH-001353	ACH-001380	ACH-001398	ACH-001354	ACH-001380
train	ACH-001354	ACH-001382	ACH-001399	ACH-001356	ACH-001385
train	ACH-001360	ACH-001385	ACH-001400	ACH-001360	ACH-001386
train	ACH-001366	ACH-001386	ACH-001403	ACH-001370	ACH-001388
train	ACH-001368	ACH-001389	ACH-001407	ACH-001374	ACH-001389
train	ACH-001374	ACH-001390	ACH-001408	ACH-001375	ACH-001391
train	ACH-001377	ACH-001394	ACH-001409	ACH-001377	ACH-001394
train	ACH-001380	ACH-001396	ACH-001411	ACH-001379	ACH-001396
train	ACH-001382	ACH-001398	ACH-001412	ACH-001380	ACH-001398
train	ACH-001385	ACH-001400	ACH-001413	ACH-001382	ACH-001399
train	ACH-001386	ACH-001402	ACH-001414	ACH-001386	ACH-001400
train	ACH-001388	ACH-001403	ACH-001415	ACH-001388	ACH-001402
train	ACH-001390	ACH-001408	ACH-001416	ACH-001389	ACH-001403
train	ACH-001391	ACH-001409	ACH-001418	ACH-001390	ACH-001407
train	ACH-001396	ACH-001411	ACH-001419	ACH-001391	ACH-001409
train	ACH-001398	ACH-001412	ACH-001421	ACH-001394	ACH-001411
train	ACH-001399	ACH-001414	ACH-001422	ACH-001399	ACH-001412
train	ACH-001402	ACH-001415	ACH-001433	ACH-001400	ACH-001413
train	ACH-001403	ACH-001416	ACH-001442	ACH-001402	ACH-001418
train	ACH-001407	ACH-001418	ACH-001443	ACH-001407	ACH-001419
train	ACH-001408	ACH-001419	ACH-001451	ACH-001408	ACH-001421
train	ACH-001409	ACH-001421	ACH-001453	ACH-001411	ACH-001422
train	ACH-001413	ACH-001422	ACH-001458	ACH-001412	ACH-001430
train	ACH-001414	ACH-001430	ACH-001459	ACH-001413	ACH-001431
train	ACH-001415	ACH-001431	ACH-001460	ACH-001414	ACH-001442
train	ACH-001416	ACH-001433	ACH-001484	ACH-001415	ACH-001443
train	ACH-001419	ACH-001442	ACH-001485	ACH-001416	ACH-001450
train	ACH-001430	ACH-001443	ACH-001494	ACH-001418	ACH-001451
train	ACH-001431	ACH-001450	ACH-001495	ACH-001421	ACH-001453
train	ACH-001433	ACH-001451	ACH-001496	ACH-001422	ACH-001454
train	ACH-001450	ACH-001454	ACH-001497	ACH-001430	ACH-001459
train	ACH-001453	ACH-001458	ACH-001498	ACH-001431	ACH-001460
train	ACH-001454	ACH-001460	ACH-001509	ACH-001433	ACH-001461
train	ACH-001458	ACH-001461	ACH-001510	ACH-001442	ACH-001485
train	ACH-001459	ACH-001484	ACH-001511	ACH-001443	ACH-001494
train	ACH-001460	ACH-001494	ACH-001513	ACH-001450	ACH-001498
train	ACH-001461	ACH-001495	ACH-001515	ACH-001451	ACH-001500
train	ACH-001484	ACH-001496	ACH-001517	ACH-001453	ACH-001510
train	ACH-001485	ACH-001497	ACH-001518	ACH-001454	ACH-001511
train	ACH-001494	ACH-001500	ACH-001521	ACH-001458	ACH-001513
train	ACH-001495	ACH-001509	ACH-001522	ACH-001459	ACH-001515
train	ACH-001496	ACH-001511	ACH-001523	ACH-001461	ACH-001517
train	ACH-001497	ACH-001513	ACH-001524	ACH-001484	ACH-001518
train	ACH-001498	ACH-001515	ACH-001526	ACH-001485	ACH-001520
train	ACH-001500	ACH-001518	ACH-001528	ACH-001495	ACH-001521
train	ACH-001509	ACH-001520	ACH-001529	ACH-001496	ACH-001523
train	ACH-001510	ACH-001521	ACH-001538	ACH-001497	ACH-001524
train	ACH-001517	ACH-001522	ACH-001539	ACH-001498	ACH-001525
train	ACH-001520	ACH-001523	ACH-001542	ACH-001500	ACH-001526
train	ACH-001521	ACH-001524	ACH-001543	ACH-001509	ACH-001528
train	ACH-001522	ACH-001525	ACH-001548	ACH-001510	ACH-001530
train	ACH-001523	ACH-001529	ACH-001549	ACH-001511	ACH-001532
train	ACH-001524	ACH-001530	ACH-001550	ACH-001513	ACH-001536
train	ACH-001525	ACH-001532	ACH-001551	ACH-001515	ACH-001538
train	ACH-001526	ACH-001536	ACH-001552	ACH-001517	ACH-001542
train	ACH-001528	ACH-001538	ACH-001554	ACH-001518	ACH-001548
train	ACH-001529	ACH-001539	ACH-001555	ACH-001520	ACH-001549
train	ACH-001530	ACH-001542	ACH-001556	ACH-001522	ACH-001550
train	ACH-001532	ACH-001543	ACH-001557	ACH-001525	ACH-001551
train	ACH-001536	ACH-001549	ACH-001559	ACH-001526	ACH-001554
train	ACH-001539	ACH-001550	ACH-001560	ACH-001528	ACH-001555
train	ACH-001543	ACH-001551	ACH-001562	ACH-001529	ACH-001556
train	ACH-001548	ACH-001552	ACH-001563	ACH-001530	ACH-001557
train	ACH-001549	ACH-001554	ACH-001566	ACH-001532	ACH-001559
train	ACH-001550	ACH-001555	ACH-001568	ACH-001536	ACH-001560
train	ACH-001551	ACH-001556	ACH-001570	ACH-001538	ACH-001563
train	ACH-001552	ACH-001559	ACH-001574	ACH-001539	ACH-001566
train	ACH-001554	ACH-001562	ACH-001607	ACH-001542	ACH-001567
train	ACH-001555	ACH-001563	ACH-001608	ACH-001543	ACH-001568
train	ACH-001557	ACH-001566	ACH-001609	ACH-001548	ACH-001570
train	ACH-001559	ACH-001567	ACH-001610	ACH-001552	ACH-001574
train	ACH-001560	ACH-001570	ACH-001611	ACH-001556	ACH-001577
train	ACH-001562	ACH-001574	ACH-001616	ACH-001557	ACH-001603
train	ACH-001563	ACH-001577	ACH-001618	ACH-001560	ACH-001605
train	ACH-001567	ACH-001603	ACH-001619	ACH-001562	ACH-001607
train	ACH-001568	ACH-001605	ACH-001622	ACH-001566	ACH-001608
train	ACH-001570	ACH-001607	ACH-001623	ACH-001567	ACH-001609
train	ACH-001574	ACH-001608	ACH-001624	ACH-001568	ACH-001610
train	ACH-001577	ACH-001609	ACH-001625	ACH-001577	ACH-001611
train	ACH-001603	ACH-001610	ACH-001626	ACH-001603	ACH-001616
train	ACH-001605	ACH-001611	ACH-001627	ACH-001605	ACH-001618
train	ACH-001619	ACH-001616	ACH-001628	ACH-001607	ACH-001619
train	ACH-001622	ACH-001618	ACH-001630	ACH-001608	ACH-001622
train	ACH-001623	ACH-001622	ACH-001632	ACH-001609	ACH-001624
train	ACH-001625	ACH-001623	ACH-001634	ACH-001610	ACH-001626
train	ACH-001626	ACH-001624	ACH-001647	ACH-001611	ACH-001627
train	ACH-001627	ACH-001625	ACH-001648	ACH-001616	ACH-001630
train	ACH-001628	ACH-001626	ACH-001649	ACH-001618	ACH-001632
train	ACH-001632	ACH-001627	ACH-001650	ACH-001619	ACH-001634
train	ACH-001634	ACH-001628	ACH-001651	ACH-001623	ACH-001645
train	ACH-001645	ACH-001630	ACH-001652	ACH-001624	ACH-001650
train	ACH-001647	ACH-001645	ACH-001653	ACH-001625	ACH-001653
train	ACH-001648	ACH-001647	ACH-001655	ACH-001628	ACH-001654
train	ACH-001649	ACH-001648	ACH-001664	ACH-001630	ACH-001656
train	ACH-001650	ACH-001649	ACH-001670	ACH-001632	ACH-001664
train	ACH-001651	ACH-001650	ACH-001673	ACH-001634	ACH-001668
train	ACH-001652	ACH-001651	ACH-001674	ACH-001645	ACH-001670
train	ACH-001653	ACH-001652	ACH-001677	ACH-001647	ACH-001673
train	ACH-001654	ACH-001653	ACH-001685	ACH-001648	ACH-001674
train	ACH-001655	ACH-001654	ACH-001687	ACH-001649	ACH-001677
train	ACH-001656	ACH-001655	ACH-001688	ACH-001651	ACH-001685
train	ACH-001664	ACH-001656	ACH-001690	ACH-001652	ACH-001687
train	ACH-001668	ACH-001668	ACH-001692	ACH-001654	ACH-001688
train	ACH-001670	ACH-001670	ACH-001694	ACH-001655	ACH-001692
train	ACH-001674	ACH-001673	ACH-001698	ACH-001656	ACH-001694
train	ACH-001677	ACH-001677	ACH-001699	ACH-001664	ACH-001698
train	ACH-001688	ACH-001685	ACH-001702	ACH-001668	ACH-001699
train	ACH-001690	ACH-001687	ACH-001709	ACH-001673	ACH-001702
train	ACH-001692	ACH-001688	ACH-001711	ACH-001674	ACH-001711
train	ACH-001694	ACH-001690	ACH-001715	ACH-001685	ACH-001715
train	ACH-001698	ACH-001694	ACH-001736	ACH-001687	ACH-001719
train	ACH-001702	ACH-001699	ACH-001737	ACH-001690	ACH-001735
train	ACH-001709	ACH-001702	ACH-001745	ACH-001692	ACH-001736
train	ACH-001711	ACH-001709	ACH-001750	ACH-001698	ACH-001737
train	ACH-001715	ACH-001719	ACH-001765	ACH-001699	ACH-001740
train	ACH-001719	ACH-001735	ACH-001786	ACH-001709	ACH-001745
train	ACH-001735	ACH-001737	ACH-001791	ACH-001711	ACH-001750
train	ACH-001736	ACH-001740	ACH-001793	ACH-001715	ACH-001765
train	ACH-001737	ACH-001745	ACH-001795	ACH-001719	ACH-001786
train	ACH-001740	ACH-001750	ACH-001796	ACH-001735	ACH-001793
train	ACH-001750	ACH-001786	ACH-001799	ACH-001736	ACH-001794
train	ACH-001765	ACH-001791	ACH-001802	ACH-001740	ACH-001795
train	ACH-001791	ACH-001793	ACH-001804	ACH-001745	ACH-001796
train	ACH-001794	ACH-001794	ACH-001814	ACH-001765	ACH-001799
train	ACH-001795	ACH-001799	ACH-001819	ACH-001786	ACH-001802
train	ACH-001796	ACH-001804	ACH-001820	ACH-001791	ACH-001804
train	ACH-001802	ACH-001819	ACH-001834	ACH-001793	ACH-001814
train	ACH-001804	ACH-001820	ACH-001835	ACH-001794	ACH-001819
train	ACH-001814	ACH-001834	ACH-001836	ACH-001795	ACH-001820
train	ACH-001820	ACH-001835	ACH-001838	ACH-001796	ACH-001834
train	ACH-001835	ACH-001836	ACH-001839	ACH-001799	ACH-001836
train	ACH-001836	ACH-001838	ACH-001841	ACH-001802	ACH-001838
train	ACH-001838	ACH-001839	ACH-001842	ACH-001814	ACH-001842
train	ACH-001839	ACH-001841	ACH-001843	ACH-001819	ACH-001843
train	ACH-001841	ACH-001842	ACH-001844	ACH-001834	ACH-001844
train	ACH-001842	ACH-001844	ACH-001848	ACH-001835	ACH-001848
train	ACH-001843	ACH-001848	ACH-001849	ACH-001839	ACH-001849
train	ACH-001848	ACH-001849	ACH-001850	ACH-001841	ACH-001850
train	ACH-001849	ACH-001850	ACH-001852	ACH-001843	ACH-001853
train	ACH-001852	ACH-001852	ACH-001853	ACH-001844	ACH-001856
train	ACH-001853	ACH-001856	ACH-001856	ACH-001850	ACH-001857
train	ACH-001857	ACH-001857	ACH-001857	ACH-001852	ACH-001863
train	ACH-001858	ACH-001858	ACH-001858	ACH-001853	ACH-001864
train	ACH-001861	ACH-001861	ACH-001861	ACH-001856	ACH-001959
train	ACH-001862	ACH-001862	ACH-001862	ACH-001858	ACH-001960
train	ACH-001863	ACH-001864	ACH-001863	ACH-001861	ACH-001970
train	ACH-001864	ACH-001960	ACH-001959	ACH-001862	ACH-001973
train	ACH-001959	ACH-001961	ACH-001960	ACH-001863	ACH-001991
train	ACH-001960	ACH-001970	ACH-001961	ACH-001864	ACH-001993
train	ACH-001961	ACH-001973	ACH-001970	ACH-001959	ACH-001997
train	ACH-001970	ACH-001991	ACH-001973	ACH-001961	ACH-001999
train	ACH-001991	ACH-001993	ACH-001991	ACH-001973	ACH-002001
train	ACH-001993	ACH-002002	ACH-001997	ACH-001993	ACH-002003
train	ACH-001997	ACH-002003	ACH-001999	ACH-001997	ACH-002004
train	ACH-001999	ACH-002004	ACH-002001	ACH-001999	ACH-002005
train	ACH-002001	ACH-002005	ACH-002002	ACH-002001	ACH-002016
train	ACH-002002	ACH-002015	ACH-002003	ACH-002002	ACH-002017
train	ACH-002004	ACH-002016	ACH-002004	ACH-002003	ACH-002018
train	ACH-002005	ACH-002017	ACH-002005	ACH-002015	ACH-002019
train	ACH-002015	ACH-002018	ACH-002015	ACH-002016	ACH-002023
train	ACH-002016	ACH-002019	ACH-002018	ACH-002017	ACH-002024
train	ACH-002017	ACH-002024	ACH-002023	ACH-002018	ACH-002025
train	ACH-002019	ACH-002025	ACH-002024	ACH-002019	ACH-002026
train	ACH-002023	ACH-002026	ACH-002026	ACH-002023	ACH-002027
train	ACH-002024	ACH-002027	ACH-002029	ACH-002025	ACH-002039
train	ACH-002025	ACH-002029	ACH-002039	ACH-002026	ACH-002041
train	ACH-002027	ACH-002039	ACH-002041	ACH-002027	ACH-002042
train	ACH-002029	ACH-002041	ACH-002044	ACH-002029	ACH-002045
train	ACH-002039	ACH-002042	ACH-002045	ACH-002042	ACH-002046
train	ACH-002041	ACH-002044	ACH-002046	ACH-002044	ACH-002062
train	ACH-002042	ACH-002045	ACH-002059	ACH-002046	ACH-002066
train	ACH-002044	ACH-002059	ACH-002066	ACH-002059	ACH-002067
train	ACH-002045	ACH-002062	ACH-002067	ACH-002062	ACH-002069
train	ACH-002046	ACH-002067	ACH-002446	ACH-002066	ACH-002446
train	ACH-002059	ACH-002069	ACH-002458	ACH-002067	ACH-002458
train	ACH-002062	ACH-002458	ACH-002459	ACH-002069	ACH-002459
train	ACH-002066	ACH-002459	ACH-002460	ACH-002446	ACH-002460
train	ACH-002069	ACH-002461	ACH-002461	ACH-002458	ACH-002461
train	ACH-002446	ACH-002462	ACH-002462	ACH-002459	ACH-002462
train	ACH-002460	ACH-002463	ACH-002463	ACH-002460	ACH-002463
train	ACH-002463	ACH-002467	ACH-002464	ACH-002461	ACH-002464
train	ACH-002464	ACH-002508	ACH-002467	ACH-002462	ACH-002467
train	ACH-002508	ACH-002510	ACH-002508	ACH-002464	ACH-002508
train	ACH-002511	ACH-002511	ACH-002510	ACH-002467	ACH-002510
test	ACH-000011	ACH-000004	ACH-002511	ACH-002510	ACH-002511
test	ACH-000015	ACH-000005	ACH-000001	ACH-000009	ACH-000017
test	ACH-000023	ACH-000018	ACH-000007	ACH-000022	ACH-000019
test	ACH-000029	ACH-000021	ACH-000012	ACH-000025	ACH-000030
test	ACH-000045	ACH-000028	ACH-000013	ACH-000040	ACH-000039
test	ACH-000053	ACH-000035	ACH-000024	ACH-000041	ACH-000048
test	ACH-000054	ACH-000036	ACH-000037	ACH-000052	ACH-000055
test	ACH-000067	ACH-000070	ACH-000042	ACH-000060	ACH-000074
test	ACH-000075	ACH-000077	ACH-000076	ACH-000087	ACH-000082
test	ACH-000078	ACH-000092	ACH-000093	ACH-000115	ACH-000085
test	ACH-000108	ACH-000095	ACH-000098	ACH-000118	ACH-000086
test	ACH-000116	ACH-000096	ACH-000111	ACH-000132	ACH-000094
test	ACH-000127	ACH-000097	ACH-000123	ACH-000137	ACH-000101
test	ACH-000147	ACH-000099	ACH-000128	ACH-000142	ACH-000113
test	ACH-000181	ACH-000103	ACH-000143	ACH-000153	ACH-000114
test	ACH-000188	ACH-000120	ACH-000164	ACH-000163	ACH-000138
test	ACH-000190	ACH-000124	ACH-000167	ACH-000172	ACH-000141
test	ACH-000200	ACH-000133	ACH-000178	ACH-000195	ACH-000150
test	ACH-000209	ACH-000139	ACH-000187	ACH-000204	ACH-000152
test	ACH-000223	ACH-000144	ACH-000189	ACH-000206	ACH-000155
test	ACH-000252	ACH-000146	ACH-000191	ACH-000211	ACH-000160
test	ACH-000253	ACH-000148	ACH-000198	ACH-000215	ACH-000161
test	ACH-000256	ACH-000149	ACH-000207	ACH-000221	ACH-000168
test	ACH-000257	ACH-000151	ACH-000228	ACH-000222	ACH-000174
test	ACH-000262	ACH-000159	ACH-000231	ACH-000234	ACH-000176
test	ACH-000266	ACH-000169	ACH-000238	ACH-000247	ACH-000182
test	ACH-000273	ACH-000192	ACH-000243	ACH-000249	ACH-000183
test	ACH-000296	ACH-000202	ACH-000244	ACH-000258	ACH-000212
test	ACH-000335	ACH-000213	ACH-000246	ACH-000261	ACH-000219
test	ACH-000337	ACH-000217	ACH-000248	ACH-000276	ACH-000226
test	ACH-000355	ACH-000227	ACH-000265	ACH-000279	ACH-000233
test	ACH-000378	ACH-000232	ACH-000269	ACH-000280	ACH-000235
test	ACH-000390	ACH-000251	ACH-000277	ACH-000282	ACH-000237
test	ACH-000395	ACH-000271	ACH-000292	ACH-000288	ACH-000250
test	ACH-000397	ACH-000272	ACH-000294	ACH-000302	ACH-000255
test	ACH-000406	ACH-000274	ACH-000304	ACH-000318	ACH-000259
test	ACH-000408	ACH-000278	ACH-000305	ACH-000320	ACH-000260
test	ACH-000411	ACH-000281	ACH-000313	ACH-000325	ACH-000263
test	ACH-000414	ACH-000286	ACH-000319	ACH-000331	ACH-000264
test	ACH-000415	ACH-000291	ACH-000324	ACH-000343	ACH-000290
test	ACH-000417	ACH-000293	ACH-000339	ACH-000352	ACH-000295
test	ACH-000427	ACH-000308	ACH-000341	ACH-000361	ACH-000303
test	ACH-000430	ACH-000315	ACH-000344	ACH-000362	ACH-000307
test	ACH-000433	ACH-000316	ACH-000354	ACH-000364	ACH-000310
test	ACH-000435	ACH-000317	ACH-000363	ACH-000366	ACH-000311
test	ACH-000436	ACH-000323	ACH-000365	ACH-000376	ACH-000312
test	ACH-000442	ACH-000326	ACH-000368	ACH-000383	ACH-000322
test	ACH-000444	ACH-000330	ACH-000370	ACH-000387	ACH-000329
test	ACH-000455	ACH-000332	ACH-000371	ACH-000416	ACH-000334
test	ACH-000456	ACH-000348	ACH-000377	ACH-000448	ACH-000336
test	ACH-000461	ACH-000350	ACH-000385	ACH-000452	ACH-000346
test	ACH-000476	ACH-000356	ACH-000391	ACH-000459	ACH-000374
test	ACH-000487	ACH-000367	ACH-000404	ACH-000460	ACH-000375
test	ACH-000489	ACH-000381	ACH-000405	ACH-000463	ACH-000403
test	ACH-000491	ACH-000389	ACH-000424	ACH-000467	ACH-000407
test	ACH-000495	ACH-000393	ACH-000437	ACH-000469	ACH-000420
test	ACH-000505	ACH-000398	ACH-000485	ACH-000470	ACH-000421
test	ACH-000507	ACH-000401	ACH-000486	ACH-000478	ACH-000425
test	ACH-000524	ACH-000402	ACH-000493	ACH-000483	ACH-000434
test	ACH-000525	ACH-000410	ACH-000499	ACH-000511	ACH-000438
test	ACH-000535	ACH-000422	ACH-000501	ACH-000517	ACH-000445
test	ACH-000537	ACH-000431	ACH-000518	ACH-000521	ACH-000450
test	ACH-000548	ACH-000441	ACH-000528	ACH-000533	ACH-000454
test	ACH-000557	ACH-000464	ACH-000541	ACH-000542	ACH-000458
test	ACH-000562	ACH-000473	ACH-000546	ACH-000544	ACH-000466
test	ACH-000565	ACH-000475	ACH-000547	ACH-000550	ACH-000468
test	ACH-000573	ACH-000480	ACH-000558	ACH-000551	ACH-000471
test	ACH-000576	ACH-000481	ACH-000559	ACH-000552	ACH-000472
test	ACH-000577	ACH-000484	ACH-000561	ACH-000563	ACH-000477
test	ACH-000580	ACH-000496	ACH-000570	ACH-000593	ACH-000488
test	ACH-000596	ACH-000498	ACH-000571	ACH-000601	ACH-000490
test	ACH-000597	ACH-000502	ACH-000579	ACH-000620	ACH-000500
test	ACH-000605	ACH-000503	ACH-000584	ACH-000621	ACH-000510
test	ACH-000614	ACH-000504	ACH-000591	ACH-000639	ACH-000512
test	ACH-000616	ACH-000516	ACH-000592	ACH-000654	ACH-000514
test	ACH-000648	ACH-000522	ACH-000618	ACH-000663	ACH-000520
test	ACH-000653	ACH-000527	ACH-000619	ACH-000668	ACH-000532
test	ACH-000656	ACH-000545	ACH-000624	ACH-000676	ACH-000567
test	ACH-000660	ACH-000549	ACH-000632	ACH-000682	ACH-000583
test	ACH-000662	ACH-000554	ACH-000633	ACH-000688	ACH-000585
test	ACH-000671	ACH-000556	ACH-000638	ACH-000693	ACH-000587
test	ACH-000681	ACH-000581	ACH-000646	ACH-000700	ACH-000589
test	ACH-000685	ACH-000588	ACH-000657	ACH-000701	ACH-000595
test	ACH-000698	ACH-000599	ACH-000661	ACH-000706	ACH-000604
test	ACH-000713	ACH-000602	ACH-000667	ACH-000717	ACH-000608
test	ACH-000718	ACH-000606	ACH-000673	ACH-000732	ACH-000609
test	ACH-000725	ACH-000607	ACH-000694	ACH-000734	ACH-000623
test	ACH-000736	ACH-000622	ACH-000696	ACH-000740	ACH-000627
test	ACH-000757	ACH-000630	ACH-000702	ACH-000741	ACH-000649
test	ACH-000760	ACH-000634	ACH-000714	ACH-000762	ACH-000651
test	ACH-000763	ACH-000637	ACH-000716	ACH-000773	ACH-000665
test	ACH-000765	ACH-000645	ACH-000719	ACH-000783	ACH-000677
test	ACH-000774	ACH-000647	ACH-000738	ACH-000794	ACH-000680
test	ACH-000778	ACH-000652	ACH-000739	ACH-000796	ACH-000697
test	ACH-000781	ACH-000655	ACH-000746	ACH-000799	ACH-000699
test	ACH-000784	ACH-000664	ACH-000748	ACH-000805	ACH-000704
test	ACH-000787	ACH-000666	ACH-000754	ACH-000810	ACH-000709
test	ACH-000790	ACH-000683	ACH-000756	ACH-000823	ACH-000721
test	ACH-000793	ACH-000684	ACH-000766	ACH-000835	ACH-000724
test	ACH-000817	ACH-000695	ACH-000767	ACH-000837	ACH-000747
test	ACH-000820	ACH-000711	ACH-000785	ACH-000840	ACH-000768
test	ACH-000831	ACH-000720	ACH-000788	ACH-000841	ACH-000770
test	ACH-000832	ACH-000722	ACH-000791	ACH-000843	ACH-000800
test	ACH-000848	ACH-000735	ACH-000809	ACH-000851	ACH-000802
test	ACH-000880	ACH-000753	ACH-000811	ACH-000859	ACH-000807
test	ACH-000882	ACH-000758	ACH-000819	ACH-000863	ACH-000827
test	ACH-000885	ACH-000764	ACH-000821	ACH-000873	ACH-000838
test	ACH-000896	ACH-000769	ACH-000826	ACH-000884	ACH-000846
test	ACH-000899	ACH-000771	ACH-000833	ACH-000887	ACH-000847
test	ACH-000903	ACH-000775	ACH-000834	ACH-000889	ACH-000856
test	ACH-000905	ACH-000776	ACH-000839	ACH-000898	ACH-000858
test	ACH-000912	ACH-000777	ACH-000845	ACH-000906	ACH-000861
test	ACH-000914	ACH-000782	ACH-000849	ACH-000910	ACH-000862
test	ACH-000916	ACH-000792	ACH-000853	ACH-000915	ACH-000866
test	ACH-000922	ACH-000801	ACH-000864	ACH-000917	ACH-000867
test	ACH-000936	ACH-000804	ACH-000879	ACH-000921	ACH-000872
test	ACH-000946	ACH-000814	ACH-000881	ACH-000953	ACH-000878
test	ACH-000950	ACH-000822	ACH-000890	ACH-000962	ACH-000888
test	ACH-000957	ACH-000824	ACH-000907	ACH-000969	ACH-000900
test	ACH-000961	ACH-000829	ACH-000911	ACH-000973	ACH-000913
test	ACH-000966	ACH-000836	ACH-000924	ACH-000994	ACH-000919
test	ACH-000974	ACH-000855	ACH-000932	ACH-000997	ACH-000926
test	ACH-000976	ACH-000860	ACH-000934	ACH-001020	ACH-000928
test	ACH-000977	ACH-000865	ACH-000935	ACH-001028	ACH-000929
test	ACH-000985	ACH-000869	ACH-000941	ACH-001041	ACH-000938
test	ACH-000986	ACH-000876	ACH-000947	ACH-001053	ACH-000939
test	ACH-001075	ACH-000886	ACH-000948	ACH-001061	ACH-000944
test	ACH-001096	ACH-000894	ACH-000959	ACH-001099	ACH-000945
test	ACH-001145	ACH-000937	ACH-000965	ACH-001151	ACH-000956
test	ACH-001184	ACH-000943	ACH-000971	ACH-001228	ACH-000960
test	ACH-001190	ACH-000958	ACH-000983	ACH-001275	ACH-000970
test	ACH-001194	ACH-000963	ACH-000988	ACH-001278	ACH-000975
test	ACH-001211	ACH-000968	ACH-000991	ACH-001300	ACH-000980
test	ACH-001212	ACH-000978	ACH-000993	ACH-001301	ACH-000984
test	ACH-001232	ACH-000995	ACH-001016	ACH-001302	ACH-001048
test	ACH-001289	ACH-000996	ACH-001029	ACH-001336	ACH-001050
test	ACH-001332	ACH-001001	ACH-001033	ACH-001340	ACH-001164
test	ACH-001356	ACH-001031	ACH-001036	ACH-001344	ACH-001183
test	ACH-001370	ACH-001038	ACH-001054	ACH-001346	ACH-001197
test	ACH-001375	ACH-001129	ACH-001067	ACH-001366	ACH-001239
test	ACH-001379	ACH-001134	ACH-001098	ACH-001368	ACH-001280
test	ACH-001389	ACH-001196	ACH-001128	ACH-001385	ACH-001283
test	ACH-001394	ACH-001229	ACH-001163	ACH-001396	ACH-001295
test	ACH-001400	ACH-001277	ACH-001172	ACH-001398	ACH-001307
test	ACH-001411	ACH-001279	ACH-001192	ACH-001403	ACH-001318
test	ACH-001412	ACH-001303	ACH-001193	ACH-001409	ACH-001328
test	ACH-001418	ACH-001329	ACH-001274	ACH-001419	ACH-001335
test	ACH-001421	ACH-001341	ACH-001306	ACH-001460	ACH-001345
test	ACH-001422	ACH-001388	ACH-001310	ACH-001494	ACH-001354
test	ACH-001442	ACH-001391	ACH-001322	ACH-001521	ACH-001382
test	ACH-001443	ACH-001399	ACH-001333	ACH-001523	ACH-001390
test	ACH-001451	ACH-001407	ACH-001334	ACH-001524	ACH-001408
test	ACH-001511	ACH-001413	ACH-001347	ACH-001549	ACH-001414
test	ACH-001513	ACH-001453	ACH-001353	ACH-001550	ACH-001415
test	ACH-001515	ACH-001459	ACH-001360	ACH-001551	ACH-001416
test	ACH-001518	ACH-001485	ACH-001374	ACH-001554	ACH-001433
test	ACH-001538	ACH-001498	ACH-001377	ACH-001555	ACH-001458
test	ACH-001542	ACH-001510	ACH-001380	ACH-001559	ACH-001484
test	ACH-001556	ACH-001517	ACH-001386	ACH-001563	ACH-001495
test	ACH-001566	ACH-001526	ACH-001402	ACH-001570	ACH-001496
test	ACH-001607	ACH-001528	ACH-001430	ACH-001574	ACH-001497
test	ACH-001608	ACH-001548	ACH-001431	ACH-001622	ACH-001509
test	ACH-001609	ACH-001557	ACH-001450	ACH-001626	ACH-001522
test	ACH-001610	ACH-001560	ACH-001454	ACH-001627	ACH-001529
test	ACH-001611	ACH-001568	ACH-001461	ACH-001650	ACH-001539
test	ACH-001616	ACH-001619	ACH-001500	ACH-001653	ACH-001543
test	ACH-001618	ACH-001632	ACH-001520	ACH-001670	ACH-001552
test	ACH-001624	ACH-001634	ACH-001525	ACH-001677	ACH-001562
test	ACH-001630	ACH-001664	ACH-001530	ACH-001688	ACH-001623
test	ACH-001673	ACH-001674	ACH-001532	ACH-001694	ACH-001625
test	ACH-001685	ACH-001692	ACH-001536	ACH-001702	ACH-001628
test	ACH-001687	ACH-001698	ACH-001567	ACH-001737	ACH-001647
test	ACH-001699	ACH-001711	ACH-001577	ACH-001750	ACH-001648
test	ACH-001745	ACH-001715	ACH-001603	ACH-001804	ACH-001649
test	ACH-001786	ACH-001736	ACH-001605	ACH-001820	ACH-001651
test	ACH-001793	ACH-001765	ACH-001645	ACH-001836	ACH-001652
test	ACH-001799	ACH-001795	ACH-001654	ACH-001838	ACH-001655
test	ACH-001819	ACH-001796	ACH-001656	ACH-001842	ACH-001690
test	ACH-001834	ACH-001802	ACH-001668	ACH-001848	ACH-001709
test	ACH-001844	ACH-001814	ACH-001719	ACH-001849	ACH-001791
test	ACH-001850	ACH-001843	ACH-001735	ACH-001857	ACH-001835
test	ACH-001856	ACH-001853	ACH-001740	ACH-001960	ACH-001839
test	ACH-001973	ACH-001863	ACH-001794	ACH-001970	ACH-001841
test	ACH-002003	ACH-001959	ACH-001864	ACH-001991	ACH-001852
test	ACH-002018	ACH-001997	ACH-001993	ACH-002004	ACH-001858
test	ACH-002026	ACH-001999	ACH-002016	ACH-002005	ACH-001861
test	ACH-002067	ACH-002001	ACH-002017	ACH-002024	ACH-001862
test	ACH-002458	ACH-002023	ACH-002019	ACH-002039	ACH-001961
test	ACH-002459	ACH-002046	ACH-002025	ACH-002041	ACH-002002
test	ACH-002461	ACH-002066	ACH-002027	ACH-002045	ACH-002015
test	ACH-002462	ACH-002446	ACH-002042	ACH-002463	ACH-002029
test	ACH-002467	ACH-002460	ACH-002062	ACH-002508	ACH-002044
test	ACH-002510	ACH-002464	ACH-002069	ACH-002511	ACH-002059

## Sheet: table 3 - feature importance si
Target Gene Name	All following columns are of the format gene_name,feature_importance
MPL	ACSBG2,0.096558578312397	SLC34A1,0.04236910864710808	G6PC2,0.036177460104227066	TREML4,0.03602897748351097	GYPB,0.034988731145858765	HEMGN,0.029034173116087914	PSKH2,0.025260373950004578	GJA4,0.02511318400502205	LRRC8A,0.02180616185069084	SIRT7,0.02177620865404606	TMEM184A,0.02124578319489956	FAM83H,0.02103077992796898	CST9L,0.020643793046474457	EVPL,0.020582683384418488	ZNF709,0.01986232027411461	GJB5,0.019670162349939346	SLFN14,0.019657567143440247	PITPNM3,0.019386576488614082	UGT1A1,0.019072115421295166	CCDC24,0.018413638696074486	KRT5,0.018393009901046753	NPY4R2,0.01836717501282692	GP5,0.01785070262849331	C3orf20,0.017611604183912277	NUAK2,0.0172685869038105	MPL,0.017234697937965393	SERPINB5,0.01654881238937378	ELOVL7,0.01645735837519169	LAMA3,0.0163098331540823	TMPRSS11F,0.01624578796327114	PDGFB,0.016087545081973076	KIAA1671,0.01585634984076023	KLK5,0.015490192919969559	KRT4,0.01531680766493082	UPK3B,0.014511054381728172	ANXA8,0.013987896032631397	C19orf33,0.013865006156265736	RAD9A,0.013627534732222557	LAMA5,0.012456968426704407	PCNX3,0.012265535071492195	FAM83A,0.011920077726244926	EGFR,0.01174535695463419	KRT16,0.011450612917542458	GJB3,0.0113301370292902	EPB42,0.010433091782033443	EPPK1,0.009726261720061302	ALOX12,0.009407741017639637	PPP1R26,0.008262977004051208	RHAG,0.007081307005137205
RPP25L	RPP25,0.6210117340087891	WNK2,0.019956933334469795	HS3ST3A1,0.014293910004198551	SH2D3A,0.01248597539961338	GRIN2D,0.012397225946187973	ICA1,0.012250760570168495	PFKFB2,0.011882234364748001	IFFO1,0.011712285690009594	RIPK3,0.011471457779407501	SMIM22,0.011345183476805687	ESRP2,0.011292961426079273	TMEM45B,0.011199990287423134	MARVELD2,0.010750485584139824	GRIN1,0.010065018199384212	GSDME,0.01004769280552864	TBC1D30,0.009980098344385624	IQANK1,0.009836962446570396	HID1,0.009346788749098778	NAPRT,0.009155708365142345	LLGL2,0.008984465152025223	TNK1,0.008823440410196781	TJP3,0.008757555857300758	CRIP1,0.00839349813759327	GCHFR,0.008060256950557232	LSR,0.00804567988961935	GSTO2,0.007855896838009357	RPP25L,0.007778642699122429	FFAR4,0.00768448319286108	HPDL,0.007634986191987991	DNAJA4,0.007551964838057756	RFTN1,0.007458956446498632	ELMO3,0.007160520646721125	RIBC2,0.007090980187058449	CKMT1B,0.00620028143748641	GLS2,0.005568832159042358	SULT2B1,0.00542415538802743	CNKSR1,0.0053193774074316025	HOOK1,0.00497320806607604	CGN,0.004453902132809162	CAMSAP3,0.0044173127971589565	BIK,0.004205706063657999	CCDC120,0.004200541414320469	CEACAM6,0.004078984260559082	TTC22,0.0037997590843588114	BICDL1,0.0037300963886082172	C11orf52,0.001863094512373209
FAM50A	FAM50B,0.5814977884292603	TNFAIP8L2,0.022324563935399055	XYLT1,0.01747479848563671	CYP1B1,0.017055371776223183	KDM2B,0.01620147004723549	RCBTB1,0.01526719145476818	H2AJ,0.015098870731890202	ARSI,0.015063220635056496	NHLRC1,0.014949571341276169	WFDC2,0.014604400843381882	FAM50A,0.013285059481859207	TMEM200B,0.012795803137123585	PI4KA,0.01259983703494072	ENTPD1,0.012164593674242496	SETDB2,0.011853902600705624	OSMR,0.011692232452332973	IL1RL2,0.011156540364027023	HSPA1A,0.010808163322508335	IER3,0.010374885983765125	DOK2,0.010163635015487671	CXCL2,0.01008783932775259	SIGLEC6,0.00987773947417736	SLFN13,0.00976192019879818	SPI1,0.00974807608872652	GSDMC,0.009478461928665638	DOCK11,0.009428020566701889	RASSF2,0.00891169998794794	NKX2-8,0.008798536844551563	CAV2,0.008527872152626514	FAM78A,0.008154022507369518	WDFY4,0.008074933663010597	CLECL1,0.007879726588726044	LAMA3,0.007879596203565598	CSF2RB,0.007587788626551628	ARID3A,0.007471253629773855	CXCL1,0.005785929039120674	BTK,0.005216455552726984	C16orf54,0.004235357977449894	CD84,0.0035711931996047497	AC008878.3,0.003091580467298627
NAA10	NAA11,0.4824204444885254	OR8G1,0.04613548889756203	PANX3,0.03129832446575165	SAGE1,0.022429879754781723	OR8G5,0.021468384191393852	TEX13C,0.021391287446022034	TP53TG3C,0.018579019233584404	NXF2,0.01616750657558441	SSX4,0.01604297384619713	NEU1,0.01574283465743065	GAGE12E,0.015561300329864025	NAA10,0.01529792882502079	OR52E4,0.015219846740365028	MAGEA10,0.014567083679139614	SMPX,0.014527330175042152	SSX1,0.014435319229960442	SOHLH2,0.013526027090847492	MAGEC2,0.012963962741196156	VCX3B,0.012523114681243896	PAGE2,0.012500516138970852	OR10D3,0.012465414591133595	XAGE1B,0.01241395529359579	SSX2,0.012280356138944626	MAGEA6,0.011238917708396912	DCAF8L2,0.011029250919818878	GNA15,0.0109526002779603	SSX2B,0.010628456249833107	MAGEA12,0.010558627545833588	TPTE,0.010456654243171215	MAGEC1,0.009310629218816757	VCX2,0.009238206781446934	CSMD1,0.008700679056346416	CTAG1A,0.007900935597717762	PRR20E,0.00741475960239768	GAGE1,0.006516351364552975	OR8A1,0.005984339863061905	CTAG2,0.005979310721158981	CFHR4,0.004131897818297148
EFR3A	EFR3B,0.5103108882904053	SEPTIN5,0.0413626953959465	RNF130,0.025993794202804565	NKAIN1,0.024586929008364677	GALNT16,0.0231426153331995	SAA2,0.022478410974144936	CHRD,0.02012992836534977	IL15RA,0.020086316391825676	DIPK1B,0.018981054425239563	PCBP4,0.018159538507461548	SMAD9,0.01622839830815792	LINGO1,0.016168687492609024	MVB12B,0.015533193945884705	NAT8L,0.015046821907162666	TTC28,0.014562149532139301	ADGRF1,0.01413524616509676	DAPP1,0.013346937485039234	SMARCD3,0.012890106067061424	RAC2,0.012807180173695087	KCNG3,0.012626034207642078	FAM222A,0.012221326120197773	PDZD4,0.011380653828382492	SLC22A17,0.011125431396067142	GJB3,0.01079744566231966	EFR3A,0.010782651603221893	GNAZ,0.0099059222266078	TMEM150C,0.009096544235944748	LCN2,0.008694124408066273	ACSL5,0.008690900169312954	FAM124A,0.00789530947804451	FGD1,0.007621271535754204	C1QL4,0.007134839426726103	CHST10,0.006085748318582773	APLP1,0.005331400781869888	DACT3,0.004659625701606274
CCND1	CCND1,0.281742662191391	CCNE1,0.06210276857018471	CCND2,0.06174512207508087	C9orf40,0.04395333305001259	CCND3,0.03464295715093613	CORO1B,0.029217185452580452	RETSAT,0.024918142706155777	MAP4K1,0.024909907951951027	CORO1A,0.024838605895638466	CD53,0.023172855377197266	OSGIN1,0.022244207561016083	RBM38,0.022052543237805367	IKZF1,0.020540976896882057	WAS,0.020164519548416138	SPI1,0.017249377444386482	IL2RG,0.016442470252513885	DKK1,0.01545900572091341	EPS8,0.015367940068244934	NCF4,0.014343016780912876	KLHL6,0.013843556866049767	MLPH,0.013182290829718113	RNF128,0.013100625947117805	C19orf38,0.012718548998236656	GULP1,0.012596046552062035	CTTN,0.011356656439602375	CBFA2T3,0.011152193881571293	CXorf21,0.011145696975290775	BIN2,0.011128229089081287	ASPH,0.010463383980095387	PTPN7,0.01025986298918724	ANP32B,0.010119951330125332	SEPTIN6,0.009995006956160069	NCKAP1,0.009748690761625767	FAM78A,0.009290138259530067	STAP1,0.008407201617956161	MYO1G,0.007636835798621178	SASH3,0.007625033147633076	SPN,0.007520074024796486	ARHGAP9,0.007300762925297022	CD48,0.0059548597782850266	AC008878.3,0.00409915205091238	ARHGAP15,0.003446859773248434	CD84,0.0028006602078676224	CCND1,0.0
PAX8	PAX8,0.657970666885376	CP,0.04724524915218353	VSTM1,0.020395096391439438	RHEX,0.017117178067564964	SLC3A1,0.01165364682674408	KCNIP1,0.011038776487112045	GPR45,0.01018927339464426	DCDC2,0.009649905376136303	KIF12,0.009501856751739979	KCNJ16,0.00944104790687561	TNFRSF12A,0.008689110167324543	HTR3D,0.008642914704978466	SHISA9,0.008282532915472984	BICC1,0.008195893839001656	RAPGEF3,0.007808167953044176	KLHL14,0.007683712989091873	CARD10,0.007622924633324146	TGM2,0.0075696175917983055	KAAG1,0.006961056962609291	CCN1,0.006710864137858152	ARHGAP29,0.006433643400669098	CCDC198,0.006396179087460041	RP1,0.0060945237055420876	PTPRJ,0.00592814851552248	HKDC1,0.005743337795138359	HOGA1,0.005692336242645979	COL18A1,0.005641979165375233	PREX2,0.00557660311460495	LRRN4,0.005376507993787527	HAVCR1,0.00532830273732543	HGD,0.005236147902905941	PLK2,0.005222760606557131	CLDN16,0.005027647130191326	EPS8L2,0.004896902944892645	WWC1,0.004667301196604967	CCM2L,0.004589554853737354	AGRN,0.004569218028336763	POU5F1,0.004359077662229538	NYX,0.004215885419398546	SOX17,0.004054635297507048	SPON1,0.004048227798193693	UGT2B7,0.003976031206548214	AMOTL2,0.0031223762780427933	DCAF12L1,0.0014330260455608368	PAX8,0.0
SOX10	SOX10,0.7714491486549377	MMP8,0.023555144667625427	PLP1,0.01051065418869257	MYC,0.007394232787191868	GSN,0.007229805923998356	TRPM3,0.006676475517451763	TYR,0.006269976496696472	SGCD,0.0062017193995416164	PMP2,0.006198751274496317	USP3,0.006012503523379564	FAXC,0.0057379743084311485	FKBP9,0.005619752686470747	SCRG1,0.005572762805968523	SMYD1,0.005401469301432371	EDNRB,0.00534813804551959	RGR,0.005297779105603695	TRPM1,0.005270857829600573	PCBP4,0.005176176317036152	TRIM51,0.005148741416633129	LZTS1,0.004962053149938583	S100B,0.004675616044551134	ROPN1B,0.004497238900512457	P2RX6,0.004480327479541302	SHROOM2,0.004443158395588398	MRGPRX4,0.004359183833003044	TNS2,0.004328563343733549	SHISA4,0.004269948694854975	SLC24A5,0.004050516989082098	MIA,0.004017680883407593	MLANA,0.003942061215639114	RXRG,0.003901553340256214	ZNF296,0.00382500933483243	CCDC88C,0.003752000629901886	SRPX,0.0037311511114239693	CDH19,0.0036755085457116365	SPATS1,0.0035968907177448273	ITGB8,0.0034850435331463814	DCT,0.003466332796961069	FAM167B,0.003246292006224394	GRIK2,0.003158002393320203	EXTL1,0.0027931486256420612	CPN1,0.0024798421654850245	TNFRSF19,0.002452769549563527	ROPN1,0.0021345927380025387	ARMC9,0.0021212571300566196	CD63,0.0020813357550650835	C10orf90,0.0013268892653286457	ABCB5,0.0006740086246281862	SOX10,0.0
IRF4	IRF4,0.6537106037139893	BTK,0.05085764825344086	PRDM1,0.024001559242606163	NCKAP1,0.012038668617606163	PPM1J,0.010311605408787727	IFNG,0.010252930223941803	CYTIP,0.01002410613000393	P2RY8,0.009907576255500317	CD48,0.009626844897866249	ID1,0.008907873183488846	TCF7L2,0.007491963915526867	MZB1,0.006915962789207697	PIM2,0.006890553515404463	GPSM3,0.006817175075411797	RUNX3,0.006623574532568455	JAK3,0.006521821487694979	FBXO40,0.006449728272855282	RGS1,0.006441452074795961	PTPN7,0.006408753339201212	TNFRSF13B,0.006161907222121954	POU2AF1,0.0059036193415522575	RAB27A,0.005706890486180782	PPM1K,0.005704586394131184	DUSP22,0.005635006818920374	JCHAIN,0.005576289724558592	SPN,0.005547037813812494	MAGEH1,0.005457467399537563	SLC1A4,0.005374446045607328	CHRNA6,0.005270535591989756	CXorf21,0.0051871491596102715	DNAJC25-GNG10,0.005115595180541277	CD53,0.005105777643620968	PLCB3,0.005073092877864838	MEI1,0.004777288530021906	TNFRSF17,0.004321737214922905	DOCK6,0.004321498330682516	UNC13C,0.004273322876542807	NFIB,0.00419742614030838	ITGB7,0.004192279186099768	GCOM1,0.003652687417343259	RASAL3,0.0035599633120000362	IKZF1,0.003458739724010229	CCL3,0.0034341842401772738	IKZF3,0.003353145206347108	LCP2,0.0029593673534691334	ARSG,0.0029072884935885668	FCGR2B,0.0028863507322967052	IL12RB1,0.002655880991369486	ARHGAP15,0.0023684336338192225
MYB	MYB,0.4382939040660858	SPN,0.0866788700222969	CD84,0.06069460138678551	LST1,0.02294597215950489	PLEK,0.0221058689057827	CD53,0.021070696413517	GMFG,0.01779313012957573	ARHGEF6,0.017744572833180428	STAP1,0.015343722887337208	NKG7,0.014952328987419605	RASAL3,0.01491271797567606	LAX1,0.013656463474035263	P2RY8,0.013476397842168808	BTK,0.013319543562829494	NCF4,0.01181153953075409	SNX20,0.011630892753601074	TESPA1,0.011211786419153214	PTPN7,0.010252072475850582	MYO1G,0.009363207034766674	CTSG,0.009358497336506844	DKK1,0.008635238744318485	FBXO2,0.008528072386980057	U2AF1L5,0.00844399631023407	MYO1F,0.008346643298864365	BAG3,0.008262043818831444	IKZF1,0.008087728172540665	SLC22A16,0.007898416370153427	P2RX1,0.007311669643968344	PTPRC,0.007246698252856731	PDE1B,0.007173907943069935	LCP2,0.007155004423111677	LAIR1,0.006957667879760265	UPP1,0.00677113002166152	SMAP2,0.00676078861579299	RGS20,0.006447351537644863	APOBR,0.006160339806228876	SPI1,0.006003780290484428	NCKAP1L,0.005989172495901585	DOK1,0.0057393708266317844	TNFAIP8L2,0.005675856489688158	AMOTL2,0.004526976030319929	SASH3,0.0043309698812663555	CXorf21,0.0038823639042675495	ARHGAP15,0.0034158697817474604	LILRA2,0.0018979525193572044	AC008878.3,0.0017341501079499722	MYB,0.0
MDM2	EDA2R,0.5989176630973816	ZMAT3,0.0774148553609848	CDKN1A,0.047815222293138504	MDM2,0.02574419043958187	CYFIP2,0.025010285899043083	RPS27L,0.02236390858888626	WDR53,0.017877839505672455	WFDC2,0.014400449581444263	LCE1B,0.013893782161176205	TIGAR,0.013736327178776264	CCNG1,0.012240671552717686	FDXR,0.011762900277972221	PROC,0.011080389842391014	FAM83A,0.01052145753055811	APOBEC3H,0.00949216727167368	PTCHD4,0.00854115653783083	LRRK2,0.008411039598286152	TNFRSF10B,0.008046207949519157	SESN1,0.007846890017390251	MARK2,0.007594292052090168	DDB2,0.007015881594270468	BAX,0.00693847332149744	DCP1B,0.006508307997137308	XPC,0.005316194612532854	RRM2B,0.00486335763707757	ASTN2,0.004825405776500702	BBC3,0.004487421829253435	ACTA2,0.004059360828250647	AEN,0.0032737681176513433	MDM2,0.0
EBF1	CD79A,0.38117489218711853	PAX5,0.37999027967453003	TLR10,0.01117200218141079	STAP1,0.010698273777961731	LAPTM4B,0.00992044061422348	SMAD6,0.009864776395261288	EBF1,0.007999951019883156	FFAR3,0.007907981052994728	PPP2R1A,0.007025502622127533	PLCB3,0.006879435386508703	TLE2,0.006603793706744909	SPI1,0.005941346753388643	WDFY4,0.005894328933209181	RDH10,0.005859776865690947	CXorf21,0.005496030207723379	BAIAP3,0.0054895165376365185	TSEN34,0.005299067590385675	NR2F6,0.005005918443202972	SKI,0.004894340876489878	VPREB3,0.0048756045289337635	TNFRSF13C,0.004828400444239378	HDAC11,0.004813955631107092	PTMS,0.004606492817401886	LY86,0.0045813568867743015	CD84,0.004531097132712603	CAPN5,0.004428842570632696	VASH2,0.004336407873779535	HYAL2,0.004315350204706192	RGL3,0.004270579665899277	TCL1A,0.004097370896488428	ID1,0.003954914398491383	CD22,0.003914977423846722	GRAP,0.0038313327822834253	NCKAP1,0.0037998759653419256	SPIB,0.003694770159199834	INPP5J,0.003582213306799531	LILRB1,0.0035502430982887745	CLECL1,0.003280747216194868	ZNF205,0.0031541348434984684	NIBAN3,0.003115857020020485	CDR2L,0.0030738164205104113	CD79B,0.002561010420322418	FFAR1,0.002550414064899087	MS4A1,0.002475656336173415	NCF1,0.002459791488945484	SASH3,0.002455301582813263	CD27,0.0022451288532465696	SIT1,0.002165392739698291	CBARP,0.0020773077849298716
HNF1B	HNF1B,0.7288272380828857	SLC17A1,0.028307313099503517	HAVCR1,0.019400497898459435	SLC17A3,0.014407350681722164	LRRC31,0.014008797705173492	CFAP221,0.01311713457107544	SYT13,0.012007676064968109	HGD,0.011579550802707672	HNF1A,0.010006538592278957	POU5F1,0.00901059154421091	CCDC198,0.008980629034340382	KLHDC7A,0.00872291624546051	MAP3K21,0.007135927677154541	PDZK1IP1,0.0069731371477246284	MMP7,0.006916390266269445	KCNJ16,0.006784782279282808	TINAG,0.006516320165246725	GCNT3,0.006482311990112066	HOGA1,0.0060705337673425674	FXYD2,0.005586403887718916	TMEM139,0.005475339945405722	PARD6B,0.005229055881500244	KAAG1,0.004951191134750843	UGT2B7,0.004913080483675003	SMIM6,0.0049008154310286045	CLDN2,0.004705490544438362	BCO1,0.004496126901358366	TIMD4,0.004406015854328871	DCDC2,0.00428086007013917	GAL3ST1,0.003958378918468952	ANXA4,0.003662353614345193	CYP3A5,0.003654803615063429	GRB14,0.003577756928279996	KIF12,0.00327763007953763	TM4SF4,0.0025943126529455185	SLC3A1,0.0025521600618958473	SGK2,0.0025226264260709286	HNF1B,0.0
EIF1AX	EIF1AY,0.6052805185317993	DAZ4,0.029301729053258896	VCY1B,0.021666236221790314	USP9Y,0.02132566086947918	KDM5D,0.020278502255678177	TMSB4Y,0.020143061876296997	UTY,0.019703898578882217	PRKY,0.01838391274213791	LAMA5,0.0180856604129076	GGCX,0.01625167578458786	NHLRC1,0.015991834923624992	TBL1Y,0.014703997410833836	DDX3Y,0.01457929890602827	RPS4Y1,0.014237901195883751	RBMY1A1,0.01268359087407589	PARD3,0.011586282402276993	ZFY,0.010969690978527069	S100A13,0.01062439102679491	PTPRC,0.010394494980573654	EIF1AX,0.010318336077034473	RPS4Y2,0.00967430230230093	NLGN4Y,0.0096456753090024	VCY,0.009485161863267422	NCKAP1L,0.009250831790268421	DAZ1,0.0089785261079669	CABYR,0.00832939613610506	AMELY,0.00777521962299943	AKAP17A,0.007361786440014839	C12orf56,0.006727945059537888	BCAM,0.006260557100176811	RBMY1E,0.0
TP53	EDA2R,0.6254271268844604	ZMAT3,0.050284937024116516	SPATA18,0.035393331199884415	LCE1B,0.023923542350530624	PTCHD4,0.022904230281710625	WDR53,0.019804008305072784	SESN1,0.01794542372226715	ACTA2,0.017011327669024467	TNFRSF10B,0.01613525114953518	RPS27L,0.014839798212051392	AC007906.2,0.013562524691224098	TIGAR,0.013196991756558418	BLOC1S2,0.012954598292708397	RPL22L1,0.011414222419261932	BAX,0.010569759644567966	AEN,0.010567489080131054	MDM2,0.010351020842790604	TP53,0.009580395184457302	RRM2B,0.0087606655433774	PROC,0.00865674763917923	CYFIP2,0.008268195204436779	CDKN1A,0.008216634392738342	FDXR,0.007829910144209862	DDB2,0.0076112388633191586	DNAI3,0.006496352143585682	CCNG1,0.004888490773737431	BBC3,0.003405898343771696
DDX3X	DDX3Y,0.4906645119190216	TGIF2LY,0.061053596436977386	UTY,0.04301823675632477	VCY1B,0.031021269038319588	USP9Y,0.030406499281525612	TBL1Y,0.025223463773727417	SLC38A1,0.020995525643229485	PLEKHO2,0.018658515065908432	RPS4Y1,0.018313227221369743	TMSB4Y,0.018177593126893044	LAMC2,0.01811818964779377	TSPY1,0.017731912434101105	TUFT1,0.016858108341693878	SYNE4,0.01679157093167305	PPL,0.01407843828201294	EIF1AY,0.012859134003520012	PRKY,0.012766649946570396	NLGN4Y,0.012737925164401531	ZFY,0.01269091572612524	IFFO1,0.012689021416008472	PPP1R13L,0.012413636781275272	THSD4,0.011877563782036304	NSUN7,0.011632103472948074	DDX3X,0.011074963957071304	ITGB4,0.010652703233063221	KRT7,0.01053563877940178	KDM5D,0.0070041692815721035	VCY,0.0063702440820634365	GSTO2,0.006087559275329113	DAZ1,0.004092003684490919	RPS4Y2,0.0034051688853651285
RAB6A	RAB6B,0.2857778072357178	MACC1,0.06158585473895073	NKAIN1,0.03469618409872055	CHST10,0.031490810215473175	C1orf116,0.030308037996292114	TTC22,0.028032543137669563	B3GNT3,0.02757277525961399	HSH2D,0.02629302255809307	FAM124A,0.02513098530471325	C1QL4,0.02262173406779766	SLC22A17,0.02233748324215412	FSD1,0.02188834361732006	DACT3,0.020674077793955803	REEP2,0.020365186035633087	FGD1,0.01972280442714691	PDZD4,0.019512463361024857	SH2D3A,0.018611527979373932	GDF1,0.017895633354783058	PROM2,0.017751725390553474	RAB6A,0.017175527289509773	EFR3B,0.017128054052591324	NAT8L,0.01695561595261097	TPBGL,0.016488663852214813	PSD4,0.01644141972064972	SEPTIN5,0.01585494913160801	CITED1,0.01560774352401495	VASH1,0.014735694043338299	DLL3,0.013892266899347305	DAPP1,0.013805150985717773	PTK6,0.01260205078870058	ANKRD22,0.01205336581915617	APBA2,0.01190187782049179	SNCB,0.011831358075141907	TUBB4A,0.01162958238273859	MRAS,0.011453954502940178	APLP1,0.01091091986745596	ADAM8,0.007262952160090208
FOXA1	SPDEF,0.3656155467033386	FOXA1,0.1850818395614624	TTC6,0.062219105660915375	LYZL2,0.02263493277132511	CAPN8,0.017427023500204086	PIP,0.014790580607950687	SMIM31,0.014731351286172867	SULT2B1,0.014548338949680328	TMEM54,0.01415644958615303	CXCL17,0.013872358947992325	TOM1L1,0.013232494704425335	CEACAM5,0.012646377086639404	MYO6,0.011684919707477093	BCAS1,0.010501490905880928	ROBO3,0.010343360714614391	ARHGAP32,0.010171644389629364	SPTSSB,0.010130793787539005	IYD,0.009902538731694221	ERBB2,0.009534310549497604	OAZ3,0.008919959887862206	CYB561,0.008791690692305565	TM7SF2,0.008611101657152176	CATSPERB,0.00840590801090002	MCIDAS,0.00805122684687376	PRRT1B,0.00786747969686985	MUCL1,0.007624249439686537	PFKFB2,0.007230264600366354	LRRC26,0.007093805819749832	RASEF,0.007020002231001854	SPR,0.00664452975615859	DEFB132,0.006432888098061085	CCNO,0.006361811421811581	ATP2C2,0.006196301896125078	TTC39A,0.005946887191385031	RAB19,0.0056919981725513935	GALNT9,0.005627368111163378	PRLR,0.005603067111223936	ELAPOR1,0.0055098142474889755	ARHGEF38,0.005499663297086954	OTOR,0.005474474281072617	MYO5C,0.005189728457480669	ARFGEF3,0.005008211825042963	CAPN9,0.004503285046666861	ARSH,0.004088662099093199	C9orf152,0.004038339946419001	AGR2,0.0028526936657726765	ALDH3B2,0.0028315773233771324	ABCC11,0.001966639654710889	PBOV1,0.001690796809270978
NFE2L2	AKR1C1,0.334441602230072	HHIPL2,0.04533584043383598	EGFR,0.04254477843642235	RAET1G,0.03526855260133743	B4GALT1,0.029644496738910675	TRIM16L,0.028094008564949036	PTGR1,0.028086313977837563	PANX2,0.027468394488096237	SRXN1,0.025491267442703247	ROS1,0.023486951366066933	CDRT1,0.022718651220202446	AKR1C8P,0.022016748785972595	NFE2L2,0.02157324180006981	AOPEP,0.020932581275701523	TSKU,0.019648058339953423	AKR1C2,0.01882106065750122	TBC1D2,0.018574850633740425	ALDH3A1,0.017775043845176697	UGDH,0.01697753556072712	OSGIN1,0.01608940027654171	AKR1C3,0.014993110671639442	EPAS1,0.014852451160550117	CYP4F3,0.014364059083163738	C1S,0.013442318886518478	TREML4,0.012988343834877014	G6PD,0.012178701348602772	ASPH,0.011056582443416119	SLC7A11,0.010868889279663563	GLP2R,0.01085401326417923	CES1,0.009996293112635612	AKR1B10,0.009625906124711037	ABHD4,0.008749806322157383	GCLM,0.008500310592353344	TGFBI,0.00836468767374754	CP,0.007822547107934952	AKR1B15,0.006322764791548252	JAKMIP3,0.006009600590914488	ABCC3,0.004020203836262226
POU2AF1	POU2AF1,0.4358644485473633	NUGGC,0.13687029480934143	JCHAIN,0.11013957113027573	RASAL3,0.028341328725218773	FBXO40,0.022424258291721344	SULT2B1,0.01846124418079853	KCNN3,0.014175581745803356	DUSP22,0.011406379751861095	CCL3,0.01042491476982832	PLEK,0.009241322055459023	CD79B,0.008295323699712753	SPIB,0.008256661705672741	SEPTIN1,0.00805862806737423	GATA3,0.007930469699203968	MEF2B,0.007519122213125229	SPI1,0.0073302136734128	LAX1,0.0070709348656237125	VSTM2L,0.0063790213316679	MAB21L2,0.005922102369368076	ITGA2,0.005832877475768328	PKHD1L1,0.005768472794443369	P2RY8,0.0057564773596823215	GPR87,0.005668615456670523	SPN,0.0052784807048738	IL12RB1,0.005126956384629011	FCRL5,0.005121966358274221	EPHA1,0.005082997493445873	MAOA,0.005082649178802967	EPHB3,0.004988451022654772	TNFRSF17,0.004983114078640938	P2RY10,0.004945266060531139	ARHGAP32,0.004792691674083471	PTGES,0.004742632154375315	MDFI,0.0046054888516664505	PTPN7,0.004544252064079046	CD28,0.004514412488788366	BTK,0.004274460021406412	LYPD3,0.004247761331498623	TNFRSF13B,0.004210512153804302	FLNB,0.0041633970104157925	ENAM,0.003759560640901327	ITGB7,0.0037007704377174377	CD48,0.003534633433446288	IKZF3,0.0033687748946249485	LY9,0.003354534739628434	CYTIP,0.0031109850388020277	NECTIN4,0.0030799221713095903	LRRC14B,0.002489604288712144	CXorf21,0.002374292118474841
LMO2	SIGLEC8,0.4453062117099762	NFE2,0.1790294051170349	MS4A3,0.08342073857784271	RAB44,0.021051183342933655	CCL23,0.018370941281318665	SAMSN1,0.012386717833578587	MS4A6A,0.009889286942780018	MFSD2B,0.007570257410407066	GYPB,0.0071197086945176125	LMO2,0.006944212131202221	HBZ,0.006898417603224516	SHROOM3,0.006762306671589613	UNC13B,0.006459318101406097	SLFN14,0.00645061768591404	SIGLEC9,0.0062148114666342735	ALAS2,0.006007456686347723	CD300LF,0.00594776775687933	PRSS57,0.005622591823339462	PRG2,0.005600150674581528	MAP7D2,0.0055071511305868626	SIGLEC12,0.005496707744896412	ZDHHC4,0.005393494851887226	PRKCQ,0.005136915482580662	NKG7,0.005127424839884043	RHAG,0.004989939276129007	VSIR,0.0049743796698749065	SHD,0.004789000377058983	TMEM156,0.004750470630824566	NUDT15,0.004651913419365883	JKAMP,0.004648232366889715	RUNX1,0.004643487278372049	CLEC2B,0.00463466439396143	RPS6KL1,0.004487970843911171	FLT3LG,0.00435299938544631	CDK6,0.004196002148091793	UBA7,0.00415411964058876	TYROBP,0.004095510113984346	GATA1,0.004025702364742756	SUCNR1,0.00396313238888979	RHD,0.003869665553793311	MILR1,0.003859864780679345	CD300A,0.003793444950133562	FBXL16,0.00368717429228127	KEL,0.0036516492255032063	FCER1A,0.00365060823969543	MSN,0.0036448626779019833	RAD54B,0.0035866794642060995	SELPLG,0.0035506451968103647	CD244,0.003544242586940527
CHMP4B	SH2D3A,0.21549789607524872	CHMP4C,0.11423905938863754	PRSS8,0.0859423279762268	ZEB2,0.051780492067337036	ZNF165,0.037239089608192444	ST14,0.029372427612543106	TMEM238,0.029249019920825958	EPCAM,0.026238590478897095	LSR,0.02304670214653015	C1orf210,0.022785766050219536	EPN3,0.021283064037561417	CNKSR1,0.021243561059236526	GRHL2,0.02120949514210224	MPZL2,0.020512165501713753	OVOL1,0.01996847800910473	RNF223,0.01964615099132061	RAB25,0.018868152052164078	IQANK1,0.01869431883096695	S100A14,0.018192803487181664	KDF1,0.018035799264907837	DENND1C,0.01787102222442627	CHMP4B,0.017439132556319237	OVOL2,0.015948470681905746	LLGL2,0.015098687261343002	TMEM125,0.013954466208815575	ARHGAP8,0.01394491083920002	CLDN7,0.012704468332231045	CRB3,0.012617038562893867	MARVELD2,0.012589839287102222	PRSS22,0.01205852348357439	C2orf15,0.010729990899562836	ESRP2,0.008423290215432644	ANO9,0.0035748579539358616
SPDEF	SPDEF,0.15973041951656342	IL17REL,0.08620245009660721	LRRC26,0.06815725564956665	TMEM210,0.05182487890124321	ASCL4,0.0471375472843647	PRLR,0.03839503601193428	ZBP1,0.025684867054224014	REXO2,0.021630078554153442	METTL5,0.020970091223716736	MUCL1,0.018748516216874123	THRSP,0.0174834243953228	OAS2,0.01716209389269352	EIF3C,0.01701841689646244	PHKA1,0.016148818656802177	IDI1,0.015947867184877396	H4C8,0.015459699556231499	ANKRD30A,0.014095671474933624	TBC1D12,0.013983161188662052	TRPV4,0.01363015454262495	MESP1,0.013609561137855053	MKKS,0.013519380241632462	H4C9,0.013126458041369915	ARHGAP20,0.012798289768397808	MDH2,0.012754080817103386	C11orf1,0.012751649133861065	ACSL3,0.012156777083873749	NT5C3B,0.011744586750864983	DIO1,0.011653449386358261	PNPLA7,0.01135733537375927	CHURC1-FNTB,0.011283650062978268	QDPR,0.011256750673055649	PDZD2,0.011176365427672863	RNF144B,0.010738421231508255	NGFR,0.010706215165555477	EDARADD,0.01068839617073536	RYR1,0.009771483018994331	DIAPH2,0.009336739778518677	RBM11,0.008802730590105057	THYN1,0.008707448840141296	ALDH3B2,0.008598866872489452	PRRT1B,0.008558223955333233	SCGB2A2,0.007387254852801561	LDLRAD1,0.007085091900080442	FTL,0.0070558469742536545	UTP6,0.007031999062746763	NSF,0.00576633820310235	CACNG1,0.0057646301575005054	AC007906.2,0.005734166130423546	BAG2,0.005482483189553022
TTC7A	TTC7B,0.4614919424057007	SH2D3A,0.02998669259250164	PLEKHG6,0.024493880569934845	ERFL,0.02294951118528843	SRMS,0.020630022510886192	TMC5,0.020484132692217827	SPART,0.01838008314371109	NAT8L,0.01711169444024563	NCS1,0.01656040921807289	GIPC2,0.016219504177570343	CHST10,0.015449192374944687	SACS,0.01484930980950594	EXPH5,0.014778073877096176	GNB4,0.014269213192164898	RTL8C,0.013982781209051609	ERN2,0.013058088719844818	HSH2D,0.012475424446165562	RDX,0.012187843210995197	ELL3,0.011411421000957489	IL2RG,0.011160241439938545	DENND1C,0.011074402369558811	ILDR1,0.010999966412782669	LSR,0.010922770947217941	MPDZ,0.010402562096714973	ST14,0.010108599439263344	MACC1,0.010041564702987671	OBSL1,0.00980993639677763	QKI,0.009777435101568699	PTK6,0.009471479803323746	MEF2B,0.008719261735677719	MYH10,0.00844225287437439	POF1B,0.0083275455981493	LRP12,0.008311746641993523	GLIPR2,0.008195596747100353	CD27,0.007947539910674095	ARSB,0.007845382206141949	NLGN2,0.007683004252612591	RECK,0.0074989330023527145	TTC7A,0.007170376367866993	CAPN8,0.007095385808497667	FAM124A,0.005910306703299284	VASH1,0.005798115395009518	C20orf194,0.005354778841137886	GPR162,0.005264519713819027	CEACAM5,0.005080353002995253	ARHGEF25,0.0038705046754330397	FCRL2,0.0035244771279394627	APBA2,0.003421768080443144
KRAS	EVL,0.09832551330327988	TOR4A,0.09481624513864517	DNMBP,0.04949800670146942	TRO,0.046681903302669525	ME3,0.036842022091150284	ACSL5,0.035444505512714386	KRAS,0.03252771496772766	NRAS,0.03251456096768379	SOX9,0.03027471899986267	UGT1A10,0.025957532227039337	PPARG,0.025855321437120438	TM4SF5,0.025221863761544228	MLPH,0.025056399405002594	MUC13,0.024303965270519257	ZNF703,0.024286743253469467	TMEM45B,0.02403971366584301	APOBEC1,0.023568209260702133	FFAR4,0.02066066488623619	CDX2,0.020447442308068275	MRPS35,0.019544756039977074	CEACAM5,0.019200921058654785	SLC44A4,0.018854213878512383	TMC5,0.01873922161757946	CEACAM6,0.01871872879564762	TSPAN8,0.017572565004229546	FOXA2,0.016845187172293663	MANSC1,0.015529134310781956	PRSS3,0.015245080925524235	EPS8L3,0.014822527766227722	MALL,0.013841824606060982	CCRL2,0.01338094100356102	LIPH,0.012713730335235596	GALNT5,0.012538318522274494	SLC9A3R2,0.01232057437300682	BCL2L14,0.011062590405344963	CAPN8,0.01077199261635542	LMO7,0.009798667393624783	ERN2,0.009385389275848866	REG4,0.0086338697001338	PDX1,0.008612068369984627	ALDH3A1,0.005544642452150583	KRAS,0.0
CDS2	CDS1,0.38805752992630005	IRF6,0.030915576964616776	PRSS8,0.02924393303692341	MAP7,0.02807632088661194	IQANK1,0.026483505964279175	PKP3,0.025598570704460144	CRB3,0.025400375947356224	MAL2,0.024756168946623802	CLDN4,0.024029044434428215	MARVELD2,0.023209845647215843	MPZL2,0.022374507039785385	GRHL2,0.0223246943205595	MARVELD3,0.022142527624964714	RNF223,0.021376706659793854	LIX1L,0.02083444967865944	CDS2,0.020785829052329063	EPN3,0.020740488544106483	PATJ,0.019983230158686638	ESRP2,0.018972476944327354	RAB25,0.018718862906098366	ZNF165,0.017604699358344078	EPPK1,0.01757797971367836	EPCAM,0.01754232496023178	TMEM30B,0.01580790802836418	GRB7,0.015546297654509544	OVOL2,0.015138311311602592	OVOL1,0.014306447468698025	S100A14,0.014136453159153461	CDH1,0.013044528663158417	MAB21L4,0.009545385837554932	KDF1,0.009086383506655693	C1orf210,0.0066385953687131405
KLF5	KLF5,0.3894973397254944	FGFBP1,0.04800352454185486	POF1B,0.047682520002126694	PLEKHG6,0.03375627472996712	TMEM30B,0.030453192070126534	LDLRAD1,0.026817141100764275	LAD1,0.026495184749364853	ITGB4,0.025180095806717873	SERPINB5,0.025068385526537895	PRSS22,0.02494136244058609	MPZL2,0.023485345765948296	SLPI,0.02247728779911995	MAL2,0.01849934458732605	CBLC,0.01716218702495098	SLC52A3,0.016497043892741203	GRHL2,0.01603744924068451	S100A14,0.015519276261329651	PPL,0.014817270450294018	IRF6,0.014811152592301369	TRIM29,0.014131664298474789	IQANK1,0.013002386316657066	SOWAHB,0.011869327165186405	JUP,0.01149930339306593	GJB3,0.010780053213238716	EPCAM,0.010573732666671276	CDH1,0.0101862084120512	ST14,0.010143517516553402	MISP,0.009127789177000523	COL17A1,0.00907394103705883	SCNN1A,0.008734902366995811	TMC4,0.008652791380882263	FXYD3,0.007714906241744757	TMPRSS4,0.007327656727284193	OVOL1,0.007201388478279114	C1orf210,0.006407186388969421	C1orf116,0.006371865514665842	KLF5,0.0
CCND2	CCND2,0.41438981890678406	CCND1,0.17269478738307953	STAC,0.029768578708171844	RIMBP2,0.02559085376560688	TGM2,0.024258611723780632	PIM2,0.024211952462792397	STX1A,0.01887308619916439	G6PD,0.016555214300751686	ASPH,0.014750312082469463	CYTIP,0.011300339363515377	CTTN,0.010856998153030872	GALE,0.00932085420936346	NRP1,0.009178722277283669	ANXA2,0.00884049478918314	SLC39A1,0.008820496499538422	TRIM6,0.008577868342399597	BTG2,0.008514010347425938	HIF1A,0.008396990597248077	SNX24,0.007940372452139854	ACSS1,0.007276402786374092	RAB13,0.007094483356922865	ENAM,0.007018454372882843	BCAR3,0.006875759921967983	TNFRSF13B,0.006854944862425327	HSPA1A,0.006813892628997564	FABP2,0.0066150217317044735	CRYBB1,0.006612009834498167	IL2RG,0.006325418129563332	ITGB7,0.006293565966188908	RND3,0.006065361201763153	NIBAN2,0.005923604127019644	MAFF,0.005685989744961262	CXorf21,0.00568184070289135	PLEK,0.005595904774963856	OSMR,0.0052774203941226006	AGRN,0.005018195603042841	MIGA1,0.004943456966429949	CEACAM21,0.004805790726095438	CLIP4,0.004759060684591532	ACTN1,0.004724280443042517	CD48,0.004721266683191061	CTSL,0.004421671386808157	TNFRSF17,0.0042958371341228485	CCL3,0.004223448224365711	APLP2,0.004047493450343609	TUBB3,0.003999796230345964	CD28,0.0033012577332556248	P2RY10,0.0032900169026106596	RTN4,0.0029077755752950907
STX4	S100A14,0.2929283380508423	MACC1,0.11024298518896103	STX2,0.07239791005849838	TUBA1A,0.0428171306848526	PTPN6,0.03910563513636589	ST14,0.026229364797472954	TMEM30B,0.02535521425306797	CHN1,0.024042092263698578	KATNAL1,0.023228242993354797	MSANTD3-TMEFF1,0.02105388231575489	LIX1L,0.019196387380361557	DYRK3,0.018475109711289406	GRHL2,0.01776188611984253	LAD1,0.01769253984093666	MARVELD3,0.017634233459830284	DAPP1,0.0142148332670331	RAB25,0.013695145957171917	ILDR1,0.013495825231075287	TTL,0.013345476239919662	PRSS8,0.012526819482445717	EPHA1,0.012430657632648945	NECTIN4,0.0119250463321805	FXYD3,0.011533599346876144	STX4,0.011178399436175823	OVOL1,0.010445012710988522	EPN3,0.010269500315189362	PRRG2,0.01004717405885458	BLNK,0.009930049069225788	SH2D3A,0.009806135669350624	OVOL2,0.009584550745785236	CDH1,0.00937680434435606	GJB5,0.009160361252725124	CBLC,0.008091895841062069	TMPRSS4,0.007758280262351036	C1orf210,0.007331512402743101	MPZL2,0.00700960960239172	CEP170,0.006857344415038824	BICDL2,0.0018249874701723456
MYOD1	CHRND,0.5298727750778198	SMYD1,0.0450478196144104	CHRNG,0.040197692811489105	MYMK,0.03058232180774212	HTR3E,0.014525683596730232	TAC3,0.014394966885447502	FRMD4A,0.014238705858588219	TRAP1,0.013285273686051369	CDK15,0.011549582704901695	RFLNA,0.010409318841993809	NTHL1,0.00996560137718916	GCHFR,0.009554306976497173	MYMX,0.009126434102654457	GSN,0.009111347608268261	SGCA,0.008950876072049141	PHLDB2,0.008485649712383747	KARS1,0.00842940155416727	SLC31A2,0.008315549232065678	ZNF710,0.00809398666024208	MEGF10,0.008048145100474358	RCN1,0.007965159602463245	SPARC,0.007866847328841686	CALD1,0.007812208030372858	PTGFR,0.007802325766533613	MATN2,0.007790321949869394	MFSD4A,0.007780848070979118	MMP14,0.007563111372292042	NOA1,0.007509627845138311	CDH15,0.007129838690161705	PITX3,0.007010498084127903	SLC25A19,0.006750582251697779	CHRNA1,0.006613678298890591	MSTN,0.006612446159124374	CASQ2,0.006554866209626198	PCDHGC3,0.006388205103576183	PLP1,0.006320914253592491	TESC,0.006188541650772095	GBP1,0.0059613692574203014	CCND1,0.005516630597412586	KLHL41,0.005373788997530937	FITM1,0.005212758202105761	CLIC4,0.005145255010575056	PRDM12,0.005131413694471121	ACP1,0.0047251563519239426	CCDC88C,0.004569224547594786	COL16A1,0.0034416341222822666	MYOG,0.003250274807214737	ACTN1,0.003177417442202568	KIAA1755,0.003167960327118635
SNAP23	SNAP25,0.2034732848405838	PI4KA,0.06377115100622177	KCNH1,0.055556122213602066	STXBP1,0.03376961499452591	FERMT1,0.03286703675985336	TMPRSS4,0.031944431364536285	LZTS1,0.03165064752101898	S100A14,0.02991572767496109	ELOVL2,0.028072364628314972	CCDC88A,0.026252789422869682	PDZRN3,0.0250849649310112	GET1,0.024778665974736214	SERPINB5,0.020207934081554413	SNAP23,0.019875019788742065	SYNGR2,0.018763700500130653	FKBP7,0.018314987421035767	KIF3C,0.01823781244456768	RAB25,0.018224207684397697	SYT11,0.018032588064670563	FAM229B,0.017406612634658813	PTPRN,0.016267091035842896	PCBP4,0.015577555634081364	SEPTIN4,0.015570459887385368	PRAF2,0.015523809008300304	SH2D3A,0.015408678911626339	KATNAL1,0.015335642732679844	HCN2,0.015290195122361183	GDI1,0.014926080591976643	BVES,0.014612169936299324	LCN2,0.014058033004403114	DACT3,0.014043252915143967	MACC1,0.01330932043492794	CBLC,0.013237342238426208	STX2,0.012791193090379238	KIAA0408,0.012684624642133713	APBB1,0.012630048207938671	CHN1,0.012342425994575024	AP1M1,0.008523952215909958	APLP1,0.006381133105605841	AGPAT1,0.005287338048219681
ITGAV	SYDE1,0.40451571345329285	TNS2,0.05135016515851021	PARVA,0.049414440989494324	GLIS3,0.043872106820344925	OSTM1,0.03900066018104553	ITGAV,0.026843518018722534	NECTIN3,0.02438725158572197	SHISA4,0.023612268269062042	ITGB1,0.022629622370004654	CCN1,0.021161070093512535	FAM114A1,0.020888878032565117	TSPAN4,0.020650023594498634	NMT2,0.018921004608273506	RUSC2,0.018353145569562912	DAPP1,0.017994506284594536	SERPINE1,0.017043260857462883	RTL8C,0.016744496300816536	RTN4,0.01657196879386902	TPM1,0.015241418965160847	RASSF8,0.015172344632446766	CALU,0.013681263662874699	CCN2,0.0132261598482728	PMP22,0.012753101997077465	GNG11,0.0125807523727417	CAP2,0.011498100124299526	KIRREL1,0.010900628753006458	IL6ST,0.010299651883542538	CAVIN1,0.009824533015489578	SNX21,0.009414594620466232	CXorf21,0.0070685893297195435	CALD1,0.0043846904300153255	ITGAV,0.0
TP63	TP63,0.6293777227401733	RNASE7,0.08325320482254028	GPR87,0.024032339453697205	FAT2,0.018644096329808235	DSG3,0.01593988575041294	KRT5,0.01507511269301176	GJB5,0.012473623268306255	PKP1,0.012448998168110847	GJB3,0.012389316223561764	TRIM29,0.010742840357124805	IRF6,0.010361317545175552	COL17A1,0.00952060054987669	DSC3,0.009214237332344055	TBC1D2,0.008906540460884571	KRT6A,0.008467933163046837	GBP6,0.008296538144350052	EGFR,0.008000881411135197	SOX15,0.007893933914601803	GJB6,0.0075965519063174725	GJB4,0.0074528856202960014	HCAR2,0.0070468224585056305	CSTA,0.0069825537502765656	SERPINB13,0.006526611279696226	PERP,0.0061823283322155476	ITGB4,0.006034917198121548	CERS3,0.005941156297922134	CAPNS2,0.005564403720200062	HCAR3,0.005476623307913542	ANKRD65,0.005107039585709572	TINAGL1,0.005091624800115824	DUOX1,0.005063983611762524	ANXA8,0.004876185208559036	TMEM40,0.0034903762862086296	CLCA2,0.003302468452602625	FGFBP1,0.003224424086511135	TP63,0.0
GRHL2	GRHL2,0.2826632559299469	VGLL1,0.09792343527078629	IQANK1,0.04063531383872032	MPZL2,0.039616234600543976	KDF1,0.030888160690665245	NECTIN4,0.03031916730105877	EPN3,0.02794576622545719	RBBP8NL,0.02675737626850605	MAL2,0.026361366733908653	TMEM125,0.02513957768678665	OVOL1,0.023887082934379578	PRSS22,0.02258726768195629	OVOL2,0.019719131290912628	FXYD3,0.018194356933236122	C6orf132,0.018066613003611565	PRSS8,0.01797250658273697	S100A14,0.01789643056690693	LAD1,0.01779549941420555	ITGB6,0.01746710017323494	CLDN7,0.01599127985537052	TMEM30B,0.015549157746136189	IRF6,0.015115928836166859	PRRG2,0.01464895997196436	RNF223,0.014320402406156063	TACSTD2,0.013561328873038292	RAB25,0.013353683054447174	SPINT2,0.013349505141377449	CDH1,0.012716807425022125	LIX1L,0.012486237101256847	F11R,0.012079240754246712	C1orf116,0.011009255424141884	ELF3,0.010129472240805626	PROM2,0.009559445083141327	C1orf210,0.008940880186855793	ATP2C2,0.005352703854441643	GRHL2,0.0
FERMT2	SYDE1,0.44279730319976807	KIRREL1,0.05191663280129433	SHISA4,0.04817971959710121	ITGB3,0.04333597794175148	TPM1,0.03782474249601364	FERMT2,0.03641483187675476	DEGS1,0.029753055423498154	CCDC88C,0.024600107222795486	GNG11,0.02185637317597866	TNS2,0.020687267184257507	TSPAN4,0.01924343965947628	WWTR1,0.017825204879045486	MAGED2,0.017763560637831688	CNN3,0.016850996762514114	RTL8C,0.015031401999294758	CXorf21,0.014970334246754646	CAP2,0.014611883088946342	SGCE,0.014346346259117126	RUSC2,0.014115617610514164	RAB13,0.012978559359908104	GPX8,0.012709938921034336	RASSF8,0.012382914312183857	WTIP,0.01196971070021391	KANK2,0.009504580870270729	CCN2,0.009457227773964405	LOXL2,0.008340281434357166	TIMP2,0.006616040598601103	CALU,0.006497912108898163	CALD1,0.0042029861360788345	BICC1,0.0032150710467249155	FERMT2,0.0
MYCN	MYCN,0.37138426303863525	SYNDIG1,0.15956027805805206	SHD,0.06766429543495178	CHRND,0.027133580297231674	ELAVL3,0.01896055042743683	SORCS1,0.01758098416030407	PHLDA2,0.01716425269842148	TNFRSF12A,0.015474130399525166	CIB1,0.013979551382362843	ALK,0.013016071170568466	H2AJ,0.012581953778862953	HTATIP2,0.011761387810111046	CHRNA3,0.011333758011460304	SDC1,0.009358749724924564	PADI1,0.009211999364197254	TTBK1,0.009089811705052853	EPHA2,0.009053036570549011	MYOF,0.00874620582908392	SGMS2,0.008662110194563866	ANXA1,0.008635537698864937	SLC8A3,0.00842792633920908	OASL,0.008164062164723873	PPP1R13L,0.00812623556703329	CDO1,0.00809730589389801	FNDC5,0.007907206192612648	TMEFF1,0.007754601072520018	KCNC1,0.007721225265413523	IL15RA,0.007390118669718504	TLX2,0.007260625716298819	SEZ6,0.007222204934805632	RIPK2,0.007174686528742313	TRIM47,0.007155208382755518	NRXN2,0.0071475268341600895	IGFBP2,0.007070316933095455	AHNAK2,0.0066793859004974365	IRF1,0.006578944623470306	SPAG1,0.006017345003783703	MYOG,0.005947343539446592	PSORS1C1,0.005797199439257383	MFAP4,0.005498808808624744	SLURP2,0.005434924736618996	IER3,0.005421147681772709	MEAK7,0.004744481761008501	FRMPD1,0.004546075593680143	CNTFR,0.004422351717948914	DLK1,0.004144401289522648	RIIAD1,0.0025238783564418554	ACVR2B,0.0020456768106669188	PHOX2B,0.001616374938748777
DUSP4	MIA,0.5680187344551086	DEFB124,0.050582461059093475	SMYD1,0.04725237935781479	DUSP4,0.04413239657878876	PYGB,0.026380041614174843	NXPH3,0.017120255157351494	PRSS33,0.01600319892168045	PHLDA2,0.015754960477352142	REM1,0.01412126049399376	PLP1,0.011572401970624924	LPAR6,0.011208723299205303	TRIM51,0.010926879942417145	RGR,0.009645429439842701	PRDM7,0.00873824954032898	DUSP6,0.008060771971940994	SPRY4,0.007749429438263178	TYR,0.007434863597154617	ROPN1B,0.006875257473438978	C10orf90,0.006415452342480421	CST1,0.006299187894910574	CDH19,0.006275726482272148	HAGHL,0.006241875234991312	MMP8,0.0061050173826515675	RXRG,0.005932077299803495	MYL6,0.005895046517252922	ITIH6,0.005487976595759392	S100B,0.005443898029625416	ETV5,0.005388491787016392	RNF125,0.005132670048624277	SLC18A1,0.004751922562718391	DCT,0.004673636518418789	KCTD15,0.004460361786186695	ASPA,0.004383744206279516	RLBP1,0.004324673675000668	ROPN1,0.004251895006746054	SPRY2,0.004195956513285637	CCDC78,0.0038752187974750996	SOX10,0.0037127735558897257	SORCS1,0.003661549650132656	SLC22A18AS,0.003542236750945449	MRGPRX4,0.0030764578841626644	CPN1,0.003047804581001401	SPATS1,0.0018465506145730615	DUSP4,0.0
SLC5A3	SLC22A16,0.4359915554523468	CXorf21,0.052340466529130936	CTSG,0.05159382522106171	OSM,0.02699362486600876	NKG7,0.026454199105501175	PTPN7,0.023351646959781647	TMEM200B,0.019376138225197792	LILRA2,0.0179889053106308	RAC1,0.014437251724302769	P2RX1,0.013356583192944527	MET,0.01253380998969078	FGF2,0.011783551424741745	RGS20,0.01145013328641653	LAIR1,0.011350858956575394	SASH3,0.01114256214350462	ITGB1,0.010982456617057323	CD48,0.010973254218697548	AZU1,0.010843339376151562	FUT7,0.010757055133581161	SLC5A3,0.010091979056596756	SPI1,0.009587611071765423	CD300LF,0.00952616985887289	LOXL2,0.008929301984608173	PRAM1,0.00851635355502367	FLT3,0.00812334381043911	LY9,0.00802045501768589	FCGR1A,0.007733197417110205	CD84,0.007717794273048639	APP,0.007678173948079348	RHOC,0.007657489739358425	PARVA,0.007208050228655338	SPN,0.006938797887414694	PTPN14,0.006909868214279413	PARVG,0.006521687377244234	PLK2,0.006078619044274092	CCN1,0.005740628577768803	ATP8B4,0.005611631087958813	CD53,0.005602344870567322	MYB,0.005539084319025278	PRTN3,0.005444524809718132	RASAL3,0.0051873791962862015	BTK,0.005157063715159893	TRIO,0.004983332473784685	BCAR3,0.00483925174921751	LST1,0.004444113466888666	AHNAK2,0.004356405697762966	PIK3R5,0.004153893794864416	PPP1R27,0.004144949838519096	UGCG,0.004000942222774029
DNAJC19	DNAJC15,0.37790021300315857	MMD2,0.02985316328704357	EML2,0.02980024553835392	YEATS4,0.021109847351908684	NACA,0.019917553290724754	SCN8A,0.019031314179301262	DECR1,0.018324272707104683	RPL6,0.01759667694568634	GTF2A1L,0.01742449775338173	KYNU,0.01644214056432247	RPL18A,0.016378456726670265	RTP5,0.016261404380202293	CHGB,0.016164349392056465	NOL4,0.015578899532556534	DUSP4,0.015561411157250404	NOVA1,0.015058888122439384	PYCARD,0.014794792979955673	COIL,0.013700121082365513	TMEM63A,0.013603380881249905	PCBP2,0.013472802937030792	BTF3L4,0.013467797078192234	DNAJC19,0.013314950279891491	NAPRT,0.013163645751774311	MYL6B,0.012793118134140968	TRIM37,0.012396791018545628	BCL7A,0.012129019014537334	PARP4,0.0118562625721097	ZNF140,0.011840997263789177	KCNH7,0.01148307602852583	CRELD2,0.011406989768147469	CLNS1A,0.011326548643410206	TAF4B,0.011189042590558529	SLAIN1,0.010516288690268993	RPS7,0.01029151864349842	LDLRAP1,0.009851159527897835	KCNIP4,0.009657581336796284	IGF2R,0.009647299535572529	ZNF16,0.009531155228614807	GRIK5,0.009129127487540245	ALDOC,0.009076419286429882	BAK1,0.00875930767506361	HNMT,0.008315805345773697	CDK4,0.007844394072890282	PEDS1,0.007815868593752384	BPIFB1,0.0074194492772221565	NCSTN,0.006593827158212662	ACP1,0.005747969262301922	ALAS1,0.0054601747542619705
CFLAR	CFLAR,0.15911908447742462	CASP8,0.0869094729423523	APOL1,0.05441208556294441	SLC25A11,0.053141720592975616	VNN1,0.03493233025074005	OAS1,0.0317949615418911	SAA2,0.031052079051733017	TNFAIP2,0.03081786073744297	SQOR,0.030428677797317505	UBD,0.029047789052128792	ZNF536,0.028827674686908722	IRF1,0.02876388654112816	CARD11,0.02666960470378399	BIRC3,0.02547765150666237	GPM6B,0.02426072768867016	TNFSF10,0.023522552102804184	ITGA3,0.023472465574741364	GPC2,0.022472186014056206	SP100,0.022463606670498848	CAV2,0.021773725748062134	TNIP1,0.020853370428085327	NFKBIZ,0.020782921463251114	EREG,0.019562946632504463	IL15RA,0.019302060827612877	PLAAT4,0.018608657643198967	TOR4A,0.017370395362377167	CASP10,0.01438481267541647	NMI,0.014098105952143669	PDZRN3,0.013253538869321346	IL32,0.01304749958217144	CFB,0.012884233146905899	IL18,0.011932142078876495	KRT7,0.010533862747251987	ACSL5,0.004025253467261791	CFLAR,0.0
PAX5	CD79A,0.5438560843467712	PAX5,0.10773539543151855	ZNF831,0.01462637074291706	TLR10,0.012991372495889664	FAM107B,0.012207896448671818	CD84,0.010609856806695461	METTL4,0.010300006717443466	CXorf21,0.009920676238834858	RBBP8,0.00948185846209526	NCF4,0.009324788115918636	RIPOR2,0.009275962598621845	CD27,0.009032716043293476	FAM72B,0.008823578245937824	MPDZ,0.00881851464509964	ZBTB14,0.00879670400172472	GRAPL,0.00863343570381403	GNPDA1,0.008612771518528461	SEPTIN1,0.008545015938580036	UNC13B,0.008300259709358215	RASSF5,0.00797696691006422	RRAGA,0.007924460805952549	PDIA5,0.007464639376848936	GPR174,0.007432096637785435	GRAP,0.007342425175011158	FOCAD,0.006911931559443474	KCNA6,0.00683482363820076	NDFIP1,0.006699978373944759	VPREB3,0.006609322968870401	P2RY10,0.006579238455742598	STAP1,0.006282915361225605	CD22,0.006224178709089756	CD79B,0.005997645668685436	NDC80,0.005933660082519054	TCL1A,0.0057720644399523735	SLAMF1,0.005644799675792456	MYH8,0.00548188341781497	PDE1B,0.005432164296507835	PSMG2,0.005250890273600817	KDELR1,0.0049935863353312016	SIT1,0.004862256348133087	RASAL3,0.004614635370671749	CD48,0.004562638234347105	BLNK,0.004439373034983873	SPIB,0.0043727741576731205	TNFRSF17,0.0034623141400516033	SASH3,0.003336023073643446	AKT1S1,0.0032610089983791113	BIN2,0.003198326099663973	LAX1,0.0030207866802811623
CTNNB1	AXIN2,0.4398393929004669	EPS8L3,0.03803842514753342	TDGF1,0.03497529402375221	PDX1,0.02960842475295067	IHH,0.024261046200990677	TCF7L2,0.02365296706557274	MEP1A,0.021728534251451492	SOX9,0.019244711846113205	TWF1,0.019196325913071632	NKD1,0.01790468394756317	UGDH,0.015462052077054977	RASSF3,0.015243547968566418	TM4SF5,0.014774831011891365	MYO1A,0.014627708122134209	SPRY2,0.01400743704289198	RNF186,0.013896819204092026	BMP4,0.013246877118945122	CTNNB1,0.01311155129224062	SPATA12,0.012924259528517723	CDH17,0.01262765470892191	SLC35D2,0.011783277615904808	ROCK2,0.011626328341662884	RETSAT,0.011442105285823345	DNAJC22,0.01004226878285408	NOX1,0.00991939939558506	SLC39A5,0.008891336619853973	ZNF703,0.008423236198723316	APOBEC1,0.008318993262946606	VIL1,0.008302440866827965	SP5,0.008292068727314472	TRIM15,0.008199230767786503	ANKS4B,0.007699678186327219	TCF7,0.007604063022881746	C3orf85,0.006940991152077913	PHLDA1,0.006590478587895632	RNF43,0.006460448727011681	HNF4A,0.0062436494044959545	HMGCS2,0.0055160620249807835	SH3D19,0.005027030594646931	SPRY4,0.005021391436457634	ARHGAP12,0.00436345674097538	CDX2,0.004267173353582621	CTDSPL,0.004065697081387043	GUCY2C,0.003564333776012063	GUCA2A,0.003291879780590534	CDHR3,0.003140991320833564	DPEP1,0.001969938399270177	MOGAT3,0.0017897184006869793	ANKRD40CL,0.001545687555335462
PARD3	HOGA1,0.23698924481868744	KCNJ16,0.1194271668791771	VSTM1,0.03225170820951462	HKDC1,0.03038378804922104	KAAG1,0.028813177719712257	HNF1B,0.02551264315843582	LRRN4,0.025332236662507057	DCDC2,0.02503562718629837	SLC41A2,0.024219470098614693	PARD6B,0.02387397177517414	MUCL3,0.023716021329164505	EPS8L2,0.02180870622396469	SLC17A3,0.021159108728170395	SGK2,0.021038319915533066	RHEX,0.02031289041042328	SHISA9,0.020159514620900154	NEURL3,0.019832076504826546	INKA1,0.019253671169281006	ANKRD1,0.018385937437415123	FXYD2,0.018297165632247925	WWC1,0.016768507659435272	POU5F1,0.01658354513347149	HAVCR1,0.016083894297480583	EDN2,0.015920449048280716	PARD3,0.01472195889800787	CDH16,0.01454531867057085	DCAF12L1,0.012432941235601902	PAX8,0.012069743126630783	SMIM6,0.01128187496215105	TMEM139,0.010780597105622292	GAL3ST1,0.010560030117630959	SLC17A1,0.010400671511888504	SLC3A1,0.01037492323666811	DSCAML1,0.009822902269661427	C3,0.008838288486003876	CFAP221,0.008835366927087307	KIF12,0.008745739236474037	CCDC198,0.006996980868279934	C10orf62,0.004546253476291895	TIMD4,0.003887612372636795
TFAP2B	TFAP2B,0.20783525705337524	DGKK,0.06763943284749985	WDR86,0.034740351140499115	TM9SF3,0.03205278515815735	PHC1,0.030191384255886078	TMEFF1,0.026751622557640076	YIPF4,0.026010185480117798	RCOR2,0.02244139462709427	VDR,0.02083849348127842	HAND1,0.020183056592941284	MT1E,0.01921883597970009	RPL3,0.01820720173418522	GPR39,0.017172107473015785	COQ5,0.017078962177038193	MRPS21,0.016606170684099197	SHD,0.016378331929445267	SLC38A10,0.01634323038160801	PIEZO1,0.015995461493730545	SERPINB6,0.015869535505771637	MYCN,0.01508321426808834	STRADA,0.014435188844799995	ANKRD61,0.014408526010811329	SEMA6A,0.014279230497777462	SOBP,0.013623484410345554	SERPINB1,0.013517259620130062	ILRUN,0.013479546643793583	CAB39,0.013321099802851677	CD74,0.012808260507881641	HLA-C,0.011973786167800426	LDHB,0.011958951130509377	CUX2,0.01154552586376667	LRRTM2,0.011290700174868107	VASH2,0.011139203794300556	PREX1,0.01113124005496502	TP53TG3D,0.011027580127120018	BTBD10,0.010723236948251724	SGMS2,0.010709653608500957	DCX,0.009904473088681698	LGALS8,0.009711538441479206	FAM3C,0.009397360496222973	ADGRB3,0.009268158115446568	JPH4,0.009235464036464691	PHF21B,0.00903963390737772	KCNQ2,0.00851370394229889	ACVR2B,0.007808692753314972	INSM2,0.0071494788862764835	PRMT6,0.007145327050238848	TMEM271,0.006764652207493782	FAM163B,0.006639911327511072
BRAF	S100B,0.3235350251197815	MIA,0.1939198076725006	MRGPRX4,0.12240598350763321	TNFRSF14,0.024811411276459694	ZNF185,0.01667816750705242	TRPM1,0.015067948959767818	ITIH6,0.01395865622907877	GSTK1,0.013537107035517693	ROPN1,0.013446004129946232	PAX3,0.013375364243984222	MEF2C,0.013076858595013618	IRF4,0.011194481514394283	TLR4,0.010022209957242012	FGD6,0.00982864573597908	EDNRB,0.009800436906516552	SLC43A1,0.009389396756887436	FBLN1,0.00909134466201067	RXRG,0.008850757963955402	ROPN1B,0.008514197543263435	TYR,0.007974239066243172	FAM241B,0.007936090230941772	IFFO1,0.007895374670624733	SMYD1,0.00785199273377657	PLP1,0.007782594300806522	GAPDHS,0.007626010570675135	CTXND1,0.007253861986100674	ALOXE3,0.007248424459248781	FCGR2A,0.00721247773617506	ST3GAL6,0.006531368475407362	GYPC,0.00609875051304698	TEX13D,0.0060307676903903484	C10orf90,0.005955503787845373	P2RX7,0.005515151657164097	MMP8,0.005441822111606598	TRIM51,0.005352413281798363	BRAF,0.005349812563508749	FCRLA,0.005150702781975269	TRPV2,0.005099006928503513	BIN3,0.004879710264503956	RASA3,0.004565967712551355	SOX10,0.004396046046167612	USP4,0.004325763322412968	ATP10B,0.0038698555435985327	MLANA,0.0036774741020053625	DCT,0.0028784312307834625	FCGR2B,0.0028358171693980694	CPN1,0.002760822419077158
PAX3	SGCD,0.30355244874954224	OR7A5,0.14234811067581177	FITM1,0.04598391056060791	ASB11,0.037214454263448715	TRIM51,0.03560483828186989	TRIM63,0.03549685329198837	MYMK,0.023705771192908287	KLHL41,0.019640514627099037	CHRND,0.015108766034245491	SMYD1,0.014970267191529274	ITIH6,0.014272174797952175	MSTN,0.012719332240521908	MYOZ2,0.011506667360663414	SYNM,0.011298252269625664	MYMX,0.01111143920570612	SGCA,0.010930133052170277	MYOD1,0.0107730096206069	MYOG,0.010616833344101906	NMRK2,0.01018983218818903	UBL3,0.009599358774721622	SOX10,0.009425994008779526	PAX3,0.00923199113458395	NAV2,0.00868876650929451	PCLO,0.0085494015365839	EPS8,0.008340850472450256	EXTL1,0.008284259587526321	ARMC9,0.007945755496621132	SGCE,0.007413624320179224	RDX,0.007379554677754641	ST3GAL4,0.007275227457284927	DPYSL3,0.006966632790863514	KCNE4,0.006928153336048126	MEGF10,0.006611035671085119	PRDM12,0.006573582999408245	NRP2,0.006421673111617565	EDN3,0.006326491944491863	KCNG4,0.0062775444239377975	CYP27A1,0.006210072431713343	SLC24A5,0.006038692779839039	LAMA4,0.006021863780915737	CASQ2,0.005689503625035286	C10orf71,0.005663407035171986	CDH15,0.005446207243949175	PNPLA3,0.0052443454042077065	ZNF365,0.0049611288122832775	ENPP1,0.004908366594463587	CPN1,0.0046859183348715305	HSPB8,0.004684574902057648	GAPDHS,0.004303768742829561
CDK6	TWF1,0.1239345371723175	CSF2RB,0.06971349567174911	CDK6,0.05955677106976509	TEAD2,0.05246323347091675	RBP7,0.04747556149959564	CDKN2A,0.04177488386631012	NCF4,0.03599248453974724	NCKAP1,0.03317757695913315	CCNE1,0.03260396048426628	CXorf21,0.029719136655330658	RAB23,0.02666158229112625	CTSG,0.02600616216659546	RGS18,0.024277400225400925	RCSD1,0.02203092910349369	ZYG11A,0.021062146872282028	RB1,0.020932817831635475	GPR137C,0.020230423659086227	TRAF3IP3,0.018616458401083946	ICMT,0.01766805909574032	TEAD4,0.01714930310845375	C1orf198,0.01631428487598896	SOWAHA,0.014057094231247902	LHX6,0.01372163649648428	TSPAN6,0.013173629529774189	KCNG3,0.012953894212841988	CD48,0.012915035709738731	LCP2,0.012319826520979404	SPI1,0.011539891362190247	IL2RG,0.011524321511387825	DDAH1,0.010858842171728611	IKZF1,0.010737420059740543	KIAA1191,0.010528313927352428	FZD9,0.010078390128910542	FNBP1L,0.00988634955137968	EFHD1,0.00902637466788292	PLEK,0.008742015808820724	DPEP2,0.008510977029800415	NXPH3,0.00846123043447733	CDKN2B,0.008323502726852894	LILRA1,0.007749514188617468	AIF1L,0.007176566403359175	LILRA2,0.00700303865596652	C16orf54,0.0065278783440589905	BTK,0.005912207532674074	ENAH,0.005810886155813932	DCANP1,0.00510009191930294	CDK6,0.0
TP53BP1	EDA2R,0.35766565799713135	SPATA18,0.04817238077521324	MED30,0.044887833297252655	RPS27L,0.03659284487366676	PTCHD4,0.033982519060373306	TBX6,0.0332399420440197	ZMAT3,0.03209984302520752	SASS6,0.02947969175875187	DDB2,0.025330878794193268	CDKN1A,0.021824780851602554	TNFAIP6,0.02114289626479149	XPC,0.020696653053164482	CCDC88C,0.020496545359492302	FDXR,0.020233046263456345	RPL22L1,0.020172743126749992	SAT2,0.01922985166311264	SEH1L,0.018084118142724037	CCNG1,0.01760544255375862	RRM2B,0.014775912277400494	SESN1,0.014658219181001186	AP002495.1,0.013455254957079887	GNA15,0.013335512019693851	TNFRSF10B,0.012463141232728958	BANK1,0.012455376796424389	WDR74,0.010224121622741222	DNAI3,0.010201115161180496	ACTA2,0.010152517817914486	MDM2,0.010133897885680199	DEF6,0.009365623816847801	AEN,0.009086289443075657	ASTN2,0.00903365295380354	TP53BP1,0.008680520579218864	TIGAR,0.008358638733625412	BAX,0.007995902560651302	AC007906.2,0.004686664789915085
CDKN1A	CDKN1A,0.1740349531173706	KIF22,0.0829266682267189	RPS27L,0.06088862195611	ECM1,0.055320411920547485	PRPF38A,0.03742457926273346	PTCHD4,0.03424559906125069	TAF4,0.03391313552856445	SPEN,0.03177502006292343	HEXB,0.031545285135507584	TNFRSF10B,0.028802694752812386	DNASE1,0.027303649112582207	MUTYH,0.0255954097956419	SETDB1,0.023847045376896858	SEH1L,0.023165160790085793	KIAA1958,0.0229302030056715	EDA2R,0.020525336265563965	SINHCAF,0.019973179325461388	CD63,0.016838103532791138	CCDC88C,0.01619565114378929	ZNF141,0.016025030985474586	SASS6,0.015991872176527977	CDC7,0.015019850805401802	DSCC1,0.014213379472494125	ZMAT3,0.013792158104479313	DKC1,0.01311167236417532	KAT8,0.012997991405427456	MBTD1,0.012136593461036682	MDM2,0.011594090610742569	DDB2,0.011360757052898407	MCM2,0.011218084953725338	TSEN54,0.010120401158928871	RRM2B,0.009934131987392902	MTF2,0.009678902104496956	DRAM1,0.008487259037792683	GSE1,0.00795916561037302	TUT1,0.007952842861413956	MDN1,0.007888185791671276	CASP8AP2,0.007160039618611336	BAX,0.007081339135766029	AP002495.1,0.0060777971521019936	ACTA2,0.00294778891839087	CDKN1A,0.0
MECOM	WNT7A,0.34121960401535034	MECOM,0.03750477731227875	SPON1,0.03320407122373581	GJB3,0.028030309826135635	SEMA3A,0.017837923020124435	ZBTB16,0.017756624147295952	TARS3,0.016885003075003624	PDGFC,0.016302600502967834	CD9,0.01627303473651409	GATD3B,0.01606917381286621	CMTM7,0.015190375968813896	UPK3B,0.014985728077590466	NCF4,0.014908626675605774	RBM34,0.014081772416830063	ZSCAN5B,0.01405881717801094	MAZ,0.013972645625472069	PHLDB1,0.013322103768587112	NECTIN3,0.013176243752241135	OXA1L,0.013090810738503933	RIN2,0.012871302664279938	FOXN3,0.012761279940605164	ZBED2,0.012752664275467396	SOX17,0.012511307373642921	TMEM139,0.012434943579137325	LAMC2,0.0124006113037467	PAX8,0.012175952084362507	DDX59,0.012162097729742527	GDA,0.011514951474964619	SLC9A3R2,0.01144787110388279	CMTM6,0.01139840018004179	DNAJC22,0.011081923730671406	FOXJ1,0.010892772115767002	SCGB2A1,0.010532506741583347	TMEM92,0.010521911084651947	AC007906.2,0.01045993436127901	SLC6A12,0.010199985466897488	ITGB8,0.010003187693655491	SULT1C2,0.009967278689146042	CCN3,0.009813790209591389	KLF5,0.009388240054249763	RAPGEF3,0.009341219440102577	DDR1,0.009199239313602448	SLC14A2,0.008914581499993801	TRNP1,0.00812787376344204	PTPRB,0.007542833685874939	CLDN16,0.007513501215726137	EIF4ENIF1,0.007328954990953207	ANP32B,0.007064573001116514	CLDN10,0.00663604773581028
IL13RA1	ADORA3,0.12019693106412888	GSTO1,0.04234724119305611	SIPA1L2,0.02547597512602806	HBQ1,0.024016080424189568	OIT3,0.02295457012951374	SIGLECL1,0.022876277565956116	FRMPD3,0.02231004275381565	TRIM6-TRIM34,0.02195204608142376	POU3F1,0.021908901631832123	THEG,0.021638743579387665	PYCARD,0.02102603018283844	TRHDE,0.020094862207770348	TRAPPC3,0.01991359516978264	SNAPC1,0.01932459883391857	TPM1,0.018846100196242332	LHCGR,0.01867678388953209	ADGRL2,0.018536394461989403	FOSL2,0.017659781500697136	MAP3K14,0.017580363899469376	FANCF,0.017375418916344643	LTBP1,0.017274653539061546	BHMT2,0.01684565842151642	TRPS1,0.01675739325582981	TARBP2,0.01669025793671608	NXPE2,0.016064198687672615	TTLL1,0.01603570394217968	CCL17,0.015904773026704788	ADPRHL1,0.015483838506042957	PPP1R13B,0.015332118608057499	GRIN2A,0.014809539541602135	FAM151B,0.014735054224729538	EDIL3,0.014707503840327263	H2AB1,0.014687859453260899	MYOM1,0.013787413015961647	KRTAP5-9,0.013731031678617	H2AB3,0.013328022323548794	FGR,0.01330355554819107	PMM1,0.01313582994043827	CDH12,0.01298708375543356	SYNC,0.012902054004371166	H2AB2,0.012680791318416595	LY75-CD302,0.012164571322500706	PPM1N,0.01205112412571907	HVCN1,0.011708679609000683	RANBP3L,0.011475120671093464	MAGEB1,0.011303730309009552	CMA1,0.010891655460000038	IL13RA1,0.01088744681328535	PAMR1,0.010403548367321491
MITF	MITF,0.2647381126880646	ROPN1,0.2625301480293274	ROPN1B,0.09097304940223694	KRTAP7-1,0.01827823929488659	SOX10,0.018273573368787766	EDNRB,0.017033429816365242	SPATS1,0.014031447470188141	RGR,0.012558716349303722	NPAS2,0.012375464662909508	ALX1,0.011616287752985954	SLC45A2,0.011173582635819912	PMP2,0.011158558540046215	GPNMB,0.011014547199010849	FCRLA,0.010999838821589947	DCT,0.010914900340139866	TRPM1,0.010743149556219578	PMEL,0.01014635805040598	MLANA,0.009881523437798023	MRGPRX4,0.00952274352312088	SRPX,0.009405124932527542	GAPDHS,0.009304413571953773	CTSA,0.009056036360561848	ZNF365,0.008883701637387276	SERPINE2,0.008593550883233547	TYR,0.008342195302248001	SLC24A5,0.008205028250813484	CYP27A1,0.008204566314816475	WIPI1,0.008059798739850521	LAMP2,0.00792492926120758	PLP1,0.007837096229195595	FAM167B,0.00767085887491703	CPN1,0.007642220240086317	CD63,0.007622812874615192	DIPK1C,0.007208939176052809	TEX13D,0.007118408568203449	CAPN3,0.0070121390745043755	OR5J2,0.006175731774419546	C10orf90,0.005876429378986359	AFAP1L1,0.005560087971389294	PTCRA,0.005492926109582186	RXRG,0.005454280413687229	MCOLN3,0.005230857990682125	MMP8,0.004990910179913044	TRIM51,0.0027608289383351803	ABCB5,0.0024024159647524357
TRPS1	ABCC11,0.07751061767339706	MUCL1,0.071726955473423	TRPS1,0.05766863375902176	TBATA,0.04005126655101776	SLIT1,0.030654219910502434	MGAT3,0.030095890164375305	ALDH3B2,0.02645672671496868	C16orf74,0.02501527965068817	IQSEC3,0.022549806162714958	PTPRN,0.02245071716606617	PIGH,0.021442176774144173	LINGO4,0.021198695525527	METTL24,0.02098683826625347	UNC13A,0.020886322483420372	IL20,0.020867228507995605	TUFT1,0.020145762711763382	SLC7A13,0.019819578155875206	EFEMP1,0.019300056621432304	KLF4,0.019133657217025757	KCNH4,0.019034583121538162	PGR,0.01766176149249077	NISCH,0.016938617452979088	ACSS1,0.016042303293943405	AMTN,0.015609584748744965	CACNG1,0.01553051546216011	DIO1,0.015394610352814198	SPDEF,0.01498826127499342	MYT1,0.014482229016721249	ZNF280B,0.014222064055502415	TMEM145,0.013385728932917118	THRSP,0.01318561751395464	EGFR,0.012715238146483898	ABHD14A,0.012610923498868942	KIAA1671,0.012572153471410275	CYHR1,0.012561844661831856	NRK,0.012499979697167873	SRARP,0.011949658393859863	ANKRD30A,0.011936886236071587	TNFSF10,0.011815768666565418	SCG3,0.011786822229623795	ARHGAP26,0.011534970253705978	ACER1,0.01143223699182272	SLCO1B3,0.010911105200648308	NTN4,0.010369428433477879	ZP2,0.010264846496284008	AC004593.2,0.00941313523799181	KRT7,0.00915423221886158	WNT7B,0.008577661588788033	AMHR2,0.00832199677824974
ELMO2	SYDE1,0.34929659962654114	SEMA3C,0.05827987194061279	TSPAN4,0.04728171229362488	PDGFC,0.036902111023664474	CRIM1,0.030392583459615707	ELMO3,0.030133774504065514	STX2,0.027990831062197685	SERPINE1,0.022721312940120697	KIAA0040,0.021884053945541382	COL6A2,0.020671745762228966	ST14,0.018436893820762634	FGD3,0.017893819138407707	FGF2,0.017685797065496445	NMT2,0.016386352479457855	MACC1,0.014986402355134487	RTL8C,0.014322193339467049	SHISA4,0.013578137382864952	KANK2,0.013346475549042225	IKBIP,0.01332313846796751	WTIP,0.013260283507406712	COL6A1,0.013088269159197807	MSRB3,0.01106987427920103	FGFR1,0.010764707811176777	VIM,0.010695005767047405	CEP112,0.010465900413691998	RUSC2,0.01018841564655304	LOXL2,0.010128059424459934	ELMO2,0.009858598001301289	MPP4,0.009561092592775822	PARVA,0.009363235905766487	ITGB1,0.009242754429578781	NAV3,0.00923729594796896	CAP2,0.009129621088504791	CAVIN1,0.008893235586583614	CCN1,0.008502786979079247	GNG11,0.007779087405651808	CCN2,0.007649526931345463	HSH2D,0.006867414340376854	KIRREL1,0.0063492851331830025	IL6ST,0.006149810738861561	AOX1,0.0061156610026955605	AK5,0.006084736902266741	AIDA,0.004041501320898533
PCYT1A	PCYT1B,0.21414895355701447	MYMK,0.045518700033426285	PIANP,0.03183577209711075	VANGL2,0.02976047433912754	PSD2,0.02829858660697937	RASL10B,0.027190178632736206	GRIK5,0.02678523026406765	FXYD6,0.02406506985425949	SOX11,0.02394128032028675	TCF4,0.023793069645762444	TMEFF1,0.02367195300757885	SMAD9,0.02329418808221817	TET1,0.02328750677406788	PHOX2B,0.02305341698229313	TECTA,0.022929243743419647	ZNF660,0.022367393597960472	DLK1,0.021413767710328102	UNC80,0.021069055423140526	TMCC2,0.02102019265294075	STXBP5L,0.020389225333929062	PNMA8B,0.01831694319844246	NACAD,0.018230192363262177	GPR162,0.017805693671107292	PCYT1A,0.01747382991015911	FAM163B,0.0160833653062582	TRO,0.015620406717061996	SLC22A17,0.01487866323441267	DCX,0.014742151834070683	PDZD4,0.014363252557814121	JPH4,0.014082327485084534	SESN3,0.014061256311833858	VASH1,0.013936991803348064	SYT11,0.013369303196668625	MEX3B,0.011910070665180683	SLC8A3,0.011633520945906639	ATP2B3,0.01156122051179409	CNTFR,0.01040829811245203	DACT3,0.009659342467784882	BIRC3,0.009517119266092777	LZTS1,0.00912314373999834	HRH3,0.008929651230573654	CRMP1,0.007986653596162796	ACTL6B,0.004897464066743851	AMER3,0.0035759538877755404
PARD6B	HOGA1,0.29715675115585327	PARD6B,0.10909147560596466	LRRN4,0.05815672129392624	HNF1B,0.050569385290145874	KAAG1,0.03713172674179077	PPP2R3A,0.02605515904724598	ANKRD1,0.023395737633109093	SHISA9,0.021648986265063286	VASN,0.019057217985391617	CCDC198,0.018578626215457916	GPC4,0.01844763197004795	WWC1,0.017399117350578308	MMP24,0.01735360361635685	HAVCR1,0.017075065523386	CCN1,0.01618487946689129	PTTG1IP,0.01606925018131733	DCDC2,0.014373374171555042	NEURL3,0.013954254798591137	TMEM139,0.012499186210334301	SLC35F5,0.012292329221963882	GRAMD2B,0.012033429928123951	PAX8,0.011370883323252201	NYX,0.011045323684811592	NXNL2,0.01079305075109005	SLC3A1,0.009882048703730106	PLK2,0.009831737726926804	GAL3ST1,0.009816775098443031	BICC1,0.009693821892142296	CRIM1,0.009611405432224274	FXYD2,0.008834618143737316	C10orf62,0.008827592246234417	KIF12,0.008686394430696964	TPM1,0.008346810936927795	SLC17A3,0.008173272013664246	PRRG1,0.006990572437644005	PDZK1IP1,0.006649597082287073	SMIM6,0.006451507098972797	ACSM3,0.006183372810482979	SLC17A1,0.006066650617867708	KCNJ16,0.0059707132168114185	DCAF12L1,0.004867687355726957	AMOTL2,0.0033822087571024895	PARD6B,0.0
GMPS	GJA1,0.1452498733997345	COL1A1,0.08354935050010681	GPR1,0.07027321308851242	PDGFRB,0.041397809982299805	SPARC,0.03990841284394264	MMP2,0.038972508162260056	MARS2,0.034846510738134384	APCDD1L,0.03432019054889679	LRP1,0.030092036351561546	CDK15,0.02949279546737671	GPR176,0.02889723889529705	CALD1,0.02651587314903736	OLFML2A,0.023903116583824158	PTGFR,0.023453515022993088	TESC,0.021553173661231995	COL5A1,0.02150714211165905	LOX,0.020688079297542572	IQCJ-SCHIP1,0.020528584718704224	FSTL1,0.020519165322184563	LOXL1,0.020361727103590965	PDCD1LG2,0.01863527111709118	GMPS,0.01840141974389553	ITGA11,0.01785767823457718	CCDC80,0.017070341855287552	SERPINE1,0.016733583062887192	FRMD6,0.016411133110523224	CKAP4,0.015598691999912262	EHD2,0.014703040942549706	DKK3,0.0146283945068717	COL4A1,0.01461084745824337	VEGFC,0.014521434903144836	CAVIN1,0.01207887101918459	SPOCD1,0.011427124962210655	COL12A1,0.010418872348964214	ADAMTS12,0.007065023295581341	ADAM12,0.0038079479709267616
CHEK2	EDA2R,0.34585994482040405	TAF4,0.056354720145463943	CDKN1A,0.045616522431373596	RPL22L1,0.043819308280944824	RPS27L,0.0395452082157135	SPATA18,0.036580223590135574	CNKSR1,0.034545525908470154	LRRK2,0.03190411254763603	TSEN54,0.030801668763160706	ECM1,0.02839331515133381	PTCHD4,0.027368484064936638	BAX,0.023339470848441124	DNAI3,0.015169226564466953	PAIP2B,0.01512308232486248	TRIM22,0.0149072902277112	MED30,0.01441875472664833	PYGM,0.014332063496112823	MUTYH,0.014173952862620354	PACSIN1,0.013698065653443336	MDM2,0.012371073476970196	SESN1,0.011806324124336243	ZMAT3,0.011721596121788025	CHEK2,0.01054980419576168	BBC3,0.010520175099372864	DRAM1,0.010448453947901726	TIGAR,0.009305148385465145	FDXR,0.009176710620522499	CDKN2A,0.008372210897505283	MPL,0.00831251684576273	TNFRSF10B,0.008287427015602589	AEN,0.0074785491451621056	GMEB2,0.0070185586810112	CCNG1,0.006623594090342522	ACTA2,0.006349173374474049	AC007906.2,0.006065820809453726	LCE1B,0.005585359875112772	DDB2,0.004056498408317566
MYC	MYC,0.1409134864807129	CELF3,0.07861679047346115	IGDCC3,0.05072915926575661	MYCN,0.049050137400627136	PHOX2B,0.04648524895310402	TPM1,0.028734607622027397	MMP24,0.023004621267318726	LRRC49,0.02257782593369484	SNAP91,0.020373962819576263	MSANTD3-TMEFF1,0.019592557102441788	TPST1,0.019243674352765083	CSF1,0.018743248656392097	CNN3,0.017454860731959343	GPR173,0.017423678189516068	KCNH1,0.017367955297231674	SCRT1,0.01718849502503872	TCEAL5,0.016880637034773827	HRH3,0.016836492344737053	TTBK1,0.016544582322239876	RTL8B,0.01613650657236576	TAGLN3,0.015993762761354446	PTPN21,0.01535957120358944	RTL8C,0.015281228348612785	L1CAM,0.014975793659687042	SCN3B,0.014273648150265217	SEZ6,0.01426189299672842	PHOX2A,0.014035206288099289	FBLL1,0.013879559002816677	CSRNP2,0.013478296808898449	GPR137C,0.013246633112430573	CBX1,0.013059834949672222	NRSN1,0.012526429258286953	ELAVL3,0.01240357756614685	DNAJB5,0.012249995954334736	ZNF682,0.012232588604092598	PCDHB10,0.01210479810833931	SPEG,0.011817817576229572	CALD1,0.011723528616130352	MAPK8IP1,0.011702854186296463	RGS7,0.011500002816319466	C1QL1,0.011081915348768234	ATCAY,0.010390467941761017	COL6A1,0.010375218465924263	DENND2A,0.010227648541331291	TMEM108,0.009164479561150074	FAM163B,0.008190092630684376	PRLHR,0.00818551518023014	ELAVL4,0.004776392597705126	AMER3,0.0038883232045918703
TFAP2A	OCA2,0.32331568002700806	TFAP2A,0.06288771331310272	PMEL,0.056523196399211884	TYR,0.03797116503119469	ERBB3,0.018152562901377678	TSPAN14,0.01775059662759304	TFAP2C,0.01725899614393711	SOX10,0.0167043786495924	GAPDHS,0.016560569405555725	RIPK4,0.016498779878020287	TBC1D7,0.01646910235285759	RNF144B,0.01585194282233715	RAB9A,0.015702586621046066	SAT1,0.015429675579071045	BIRC7,0.014903409406542778	VEPH1,0.014879698865115643	LITAF,0.014869668520987034	DCT,0.013911127112805843	OPHN1,0.01386203058063984	TYRP1,0.013398464769124985	DOK1,0.013258790597319603	ZC3H12B,0.013139025308191776	ROPN1B,0.012991032563149929	PRDM7,0.012787151150405407	TCF3,0.012488197535276413	ATP6V0A4,0.01240597851574421	ODC1,0.012362749315798283	SPATS1,0.012148185633122921	CARD14,0.01208961196243763	CAPN3,0.011858564801514149	PRY,0.011078418232500553	CHMP2B,0.011031652800738811	TRPM1,0.010992493480443954	ST6GALNAC2,0.010931597091257572	EDNRB,0.009822746738791466	FAM167B,0.009691540151834488	STK33,0.009466293267905712	PLP1,0.009458322077989578	C4orf54,0.009156141430139542	CARMIL2,0.00869912002235651	ROPN1,0.007582036778330803	TRIM51,0.007417732384055853	PMP2,0.007162473630160093	MLANA,0.007031508721411228	ACSL3,0.005519469268620014	TRIM63,0.005362945608794689	ABCB5,0.0011648753425106406	TFAP2A,0.0
GATA3	GATA3,0.2895881235599518	TUBA4A,0.04338467866182327	HPSE,0.03821631148457527	CASP4,0.038125891238451004	PHOX2A,0.025194620713591576	DYDC2,0.022988704964518547	S100A6,0.021424803882837296	SLC1A6,0.020864931866526604	PRXL2A,0.02045697532594204	PKLR,0.02025635354220867	GYPC,0.019624702632427216	MCOLN3,0.017183486372232437	PEG3,0.017060521990060806	NGLY1,0.016715170815587044	COLGALT1,0.01626960001885891	LGI1,0.01488538645207882	TMEM151B,0.01398828811943531	LRFN2,0.013864623382687569	MUCL1,0.013768106698989868	TGFBR2,0.013670193031430244	FOXO6,0.01360592432320118	PHOX2B,0.013325108215212822	SMIM18,0.012964403256773949	TLX2,0.012764805927872658	HS6ST3,0.012560177594423294	MARCHF11,0.012447497807443142	MCHR1,0.012203308753669262	KRT15,0.012144911102950573	ATP1A4,0.012055654078722	BHLHB9,0.01174183003604412	DNAH1,0.01122895535081625	MYCN,0.011052691377699375	MRFAP1L1,0.010960300453007221	HOXA10,0.010924054309725761	CHRNB4,0.010775512084364891	HAND1,0.010010826401412487	STRA6,0.009760430082678795	MORN3,0.009744973853230476	B3GAT1,0.009050734341144562	SBK1,0.008946896530687809	ZFHX2,0.008713499642908573	CHRNA3,0.00795135647058487	NGEF,0.0075234011746943	PCDHA9,0.007477947510778904	ABCC11,0.006646096706390381	MAB21L2,0.006532427854835987	IGSF9,0.006222989875823259	ADAMTS19,0.005454062484204769	SLC4A8,0.00459983991459012
ITGA3	GJB3,0.22011598944664001	LAMA3,0.1567610651254654	TMPRSS11E,0.036813732236623764	LAMC2,0.03266420215368271	GJB4,0.030260073021054268	RNASE7,0.02871413715183735	LAD1,0.025805702432990074	S100A14,0.02115532197058201	ITGA3,0.02111297845840454	KRT6A,0.021036308258771896	GJB5,0.02076694928109646	DAPP1,0.02069125510752201	SERPINB5,0.01960732787847519	EPHA1,0.019004354253411293	ADGRF1,0.01896229013800621	COL17A1,0.01888907141983509	MAL2,0.018865078687667847	PRSS22,0.01841244474053383	SPINT1,0.017904600128531456	GPR87,0.017688976600766182	KDF1,0.01768742874264717	IRF6,0.017072590067982674	ITGB6,0.016201453283429146	CDH3,0.015897419303655624	JUP,0.01584693230688572	BICDL2,0.014700312167406082	FGFBP1,0.014595326036214828	MARVELD3,0.014046382158994675	C1orf116,0.013674816116690636	LCN2,0.013134620152413845	ESRP1,0.011936196126043797	GRHL2,0.011122326366603374	TMEM30B,0.01031594816595316	SH2D3A,0.010251535102725029	C1orf210,0.009286521933972836	MPZL2,0.008998414501547813
HNF4A	HNF4A,0.3001236915588379	HNF1A,0.12838853895664215	MOGAT3,0.042953602969646454	SLC39A5,0.032810699194669724	HMGCS2,0.0293261855840683	GJB1,0.020151499658823013	TBC1D10A,0.01714838109910488	SLC6A11,0.015904245898127556	TM4SF5,0.015645891427993774	TPD52L2,0.014640630222856998	TRIM15,0.01392384897917509	SLC17A4,0.013535327278077602	FAM110A,0.013354048132896423	RNF217,0.013214250095188618	TM4SF19,0.013162675313651562	RDH5,0.013126613572239876	RNF165,0.012829848565161228	APOH,0.012585594318807125	ZBED3,0.011788844130933285	ID2,0.011715661734342575	LGALS4,0.01149752363562584	CIDEC,0.011452398262917995	GM2A,0.011127253994345665	SLC2A4RG,0.010728194378316402	MKNK1,0.010538759641349316	WNT9A,0.0104176951572299	MEAK7,0.010167529806494713	VIL1,0.009776126593351364	SMLR1,0.009654865600168705	TDGF1,0.009549163281917572	FABP1,0.009289312176406384	GSDMC,0.009218213148415089	C16orf74,0.00900626927614212	CDHR5,0.008876955136656761	LYZ,0.00868199858814478	FOXE1,0.00786344613879919	CCL15,0.007839580066502094	TMEM150B,0.007431428879499435	CDH17,0.007220628205686808	PDZD3,0.007152944803237915	GUCY2C,0.006675551179796457	GLTPD2,0.006594245787709951	ANKS4B,0.006478565279394388	USH1C,0.006375571247190237	BTNL3,0.0060843536630272865	NR0B2,0.006000071298331022	VEGFC,0.0059387157671153545	A1CF,0.005878364201635122	CCL14,0.0055960738100111485
IRS1	PRKAG3,0.13030001521110535	GOLGA8S,0.11193237453699112	CD28,0.06466048955917358	IRS1,0.060999248176813126	PAGE4,0.05694551020860672	OPHN1,0.04724811017513275	ZC2HC1B,0.03382844850420952	FITM1,0.03250766173005104	FAT1,0.022296525537967682	PDLIM3,0.020792027935385704	EML4,0.02068977989256382	CAV3,0.018352484330534935	CHRND,0.018291687592864037	KDM1B,0.016049504280090332	DCBLD1,0.014336901716887951	IFIT2,0.01348999422043562	GRAMD4,0.012732045724987984	CMA1,0.01272714976221323	LMOD3,0.01266761589795351	GNPTAB,0.01205908227711916	RP1,0.011800209060311317	CACNG6,0.011730631813406944	RND3,0.011556089855730534	TUBGCP3,0.011357796378433704	SPATS2L,0.0113139683380723	RPS6KA1,0.01091340184211731	DTX1,0.01005500927567482	LPAR2,0.009702151641249657	KLHL4,0.009560937993228436	NIBAN3,0.00919193122535944	PALMD,0.009092377498745918	RNF103,0.009029921144247055	PRDM12,0.008333678357303143	VGLL3,0.00821688212454319	HMGN1,0.008171134628355503	MAP3K20,0.008009351789951324	SNX10,0.007945455610752106	DENND2C,0.00762519333511591	AP1S1,0.0075289178639650345	RAPSN,0.00747678242623806	F3,0.007269684225320816	S100A3,0.007209169212728739	FGF7,0.0066974167712032795	MYMK,0.006438212003558874	MYF5,0.006212966050952673	SH3RF2,0.006151831243187189	MYOG,0.005636219866573811	TRIM72,0.0049293977208435535	IL26,0.004001921974122524
PTK2	SYDE1,0.2799760401248932	DCBLD2,0.11903075128793716	CCN2,0.05624061077833176	PARVA,0.036860015243291855	PTK2B,0.0336172990500927	GNG11,0.03351505100727081	SHISA4,0.03173648193478584	IKZF1,0.02651182748377323	GNG12,0.022037839516997337	TNS2,0.020733768120408058	ITGB1,0.020733598619699478	TNFRSF12A,0.01833120919764042	P2RY8,0.01714470237493515	NECTIN3,0.016353199258446693	TSPAN4,0.01627810113132	CCN1,0.016189076006412506	TPM1,0.016110628843307495	PTK2,0.015539445914328098	ITGAV,0.015285547822713852	PHLDB1,0.01507881935685873	NCKAP1L,0.01365688070654869	NAV3,0.01346863154321909	GPX8,0.013394883833825588	RASAL3,0.013295520097017288	TIMP2,0.012778287753462791	FAM114A1,0.012113130651414394	CRIM1,0.011941020376980305	RTN4,0.010975111275911331	RRAS,0.010227938182651997	KIRREL1,0.00995444506406784	CD48,0.008999215438961983	WWTR1,0.008888322860002518	GLIS3,0.008259432390332222	IL6ST,0.0077879722230136395	CXorf21,0.0070050302892923355	CAVIN1,0.006200941279530525	AXL,0.003749279771000147
TERF1	EDA2R,0.16398726403713226	PTCHD4,0.08416858315467834	TRIM29,0.03616392984986305	STIL,0.03464575111865997	ANXA8L1,0.03429446369409561	TERF1,0.03206275403499603	SESN1,0.02934919483959675	RPL22L1,0.029295125976204872	RBM42,0.02886250987648964	GJC2,0.028630217537283897	RFX2,0.028188204392790794	ZBTB2,0.027820099145174026	LSAMP,0.027183834463357925	NAA50,0.02427111379802227	LMO7,0.02276209183037281	ASTN2,0.02200886979699135	LRRK2,0.022008555009961128	PITX1,0.020383989438414574	MRGBP,0.020325573161244392	ZNF536,0.019972752779722214	F3,0.019439809024333954	DDX27,0.01856985129415989	RPS27L,0.018536223098635674	CYFIP2,0.018320860341191292	CDC20,0.01828191988170147	ZMAT3,0.017614275217056274	GPM6B,0.017023349180817604	KHDC1,0.01669781468808651	CEP55,0.01591348834335804	CDKN1A,0.01576748862862587	FAM83G,0.013891704380512238	SPATA18,0.013586160726845264	MDM2,0.012510662898421288	PRKAA1,0.012342345900833607	NUP155,0.012136123143136501	AEN,0.00897248461842537	ANXA8,0.008674469776451588	ACTA2,0.005336076952517033
BATF3	MYBPC2,0.3053877651691437	BATF3,0.0745672956109047	KIR2DL1,0.04938925802707672	CYTIP,0.04841086268424988	GUF1,0.034573305398225784	SORD,0.03148569166660309	TMEM44,0.02176755666732788	MED24,0.0195742417126894	WNT9B,0.01936107687652111	TNFRSF17,0.018249409273266792	IL26,0.016930192708969116	IFNG,0.016652759164571762	MXI1,0.015043772757053375	PTPRT,0.014499375596642494	MB21D2,0.014018882997334003	IFT172,0.013556309975683689	JAK3,0.012433355674147606	CAMKK1,0.01198607124388218	IL21R,0.011354435235261917	IKZF1,0.011280443519353867	MDN1,0.011064963415265083	HLA-DQA2,0.010492797009646893	CTNNA3,0.01001023780554533	ZCCHC14,0.009845063090324402	CISD3,0.008609945885837078	ZYG11A,0.008549340069293976	IL2RB,0.00851631723344326	BST1,0.008379077538847923	XYLB,0.008362903259694576	P2RY8,0.008174974471330643	ANKRD33B,0.008089020848274231	ATP5MF-PTCD1,0.00798803847283125	GIGYF1,0.007952393963932991	COL9A3,0.007919223979115486	BGN,0.007850219495594501	POU2AF1,0.007689307909458876	TNFRSF8,0.007423608098179102	IRF4,0.007289877627044916	PLPP2,0.007124373689293861	ATF3,0.00711126159876585	LIN9,0.006817166227847338	NCR1,0.006715536583214998	GTPBP6,0.006225110497325659	REELD1,0.0061013964004814625	H3C11,0.0060124886222183704	CD48,0.0058667161501944065	IL2RA,0.0054582832381129265	DMRT1,0.005266373977065086	OSM,0.004866402130573988
ISL1	CHRNB4,0.17115624248981476	ISL1,0.10934342443943024	DBH,0.05094003304839134	MARCHF11,0.037835173308849335	PHOX2A,0.033042166382074356	IKZF1,0.02878161519765854	SYT9,0.02322310023009777	RIT2,0.021204626187682152	OPRM1,0.020372379571199417	GRAPL,0.01973729580640793	TLR7,0.01878795213997364	SCRT1,0.017648376524448395	PDZD7,0.01598154567182064	SEZ6L,0.015383481979370117	OLFM3,0.013881317339837551	DOCK8,0.013675940223038197	MORN4,0.012949823401868343	IFTAP,0.012891251593828201	HEATR6,0.01284279115498066	PLPPR5,0.012720630504190922	FMO4,0.012581180781126022	AMN1,0.012401771731674671	SLC6A2,0.012277948670089245	DACH1,0.011869389563798904	STMN2,0.011799934320151806	P2RX3,0.011248554103076458	IL17RD,0.011232392862439156	PIP5K1B,0.011223814450204372	VPREB3,0.010883277282118797	CIBAR1,0.010488545522093773	HAND1,0.010326940566301346	NCEH1,0.010170665569603443	PLEKHF2,0.010130058974027634	SYT4,0.010003013536334038	LAX1,0.009751752950251102	EBPL,0.009688998572528362	NME7,0.009628052823245525	HHAT,0.009478232823312283	TTBK1,0.009448445402085781	TLX2,0.009248783811926842	PTBP3,0.009184357710182667	SMIM18,0.009171783924102783	IRF8,0.009030241519212723	LMO7,0.00821833498775959	CHRNA3,0.008073912002146244	DYNC2H1,0.008012160658836365	TSHZ1,0.007971969433128834	ELN,0.0075578708201646805	SYT14,0.007109226193279028
TUBGCP3	TUBGCP3,0.04591232165694237	VWA8,0.04308849573135376	TMSB10,0.03262202441692352	PCDHGA2,0.03169715777039528	CCDC69,0.031441058963537216	APOBEC3C,0.030007192865014076	MRRF,0.029901951551437378	MMP24,0.029614996165037155	TMEM14B,0.029359066858887672	PARD3B,0.027847066521644592	SNAP25,0.027613043785095215	ELF1,0.02747703157365322	NPR3,0.025981144979596138	ZNF568,0.025728141888976097	RTL8B,0.025317316874861717	ZNF599,0.02498220093548298	IL1R1,0.024636460468173027	SGIP1,0.02401174232363701	PHC2,0.023707332089543343	SH3BP4,0.02357887290418148	FGFR1,0.02310905233025551	LMCD1,0.022651653736829758	KCNMA1,0.022614145651459694	FAM229B,0.02091626077890396	NCF1,0.020571880042552948	LOXL1,0.020550671964883804	CHRM2,0.020138408988714218	PCDHB16,0.019714010879397392	LPAR5,0.019676100462675095	GLRB,0.01956864446401596	RBM24,0.018161224201321602	PTGFR,0.01752556301653385	ZNF829,0.017365654930472374	ANP32B,0.016714872792363167	SLIT2,0.0156501866877079	PCDHB10,0.015527752228081226	MAP1B,0.015239114873111248	ARHGEF17,0.014677884988486767	HSD3B7,0.014633800834417343	BICC1,0.013943163678050041	ANKS1B,0.01383932027965784	FOXS1,0.013115176931023598	P4HA3,0.012872042134404182	AAMDC,0.006698857992887497
FAM126B	FAM126A,0.40085989236831665	RDX,0.04244741052389145	PBOV1,0.03435610979795456	MOGAT3,0.023662228137254715	SEPTIN5,0.0189340990036726	WTAP,0.01789342239499092	CAP2,0.017325975000858307	KATNA1,0.01661011204123497	REG4,0.01647026464343071	ELOVL5,0.016046719625592232	TOB1,0.014990929514169693	GET3,0.014774855226278305	ITGAE,0.01459813117980957	PLA2G2A,0.013443327508866787	KIRREL1,0.013248082250356674	KCNJ11,0.012896084226667881	CTSE,0.01278747245669365	PLAGL1,0.012166617438197136	TMC5,0.012101368047297001	NPHP1,0.011877385899424553	NR3C1,0.011765368282794952	SYNE4,0.011613396927714348	FADS1,0.011368419043719769	IQCJ-SCHIP1,0.011083236895501614	NOXO1,0.010819136165082455	VIL1,0.01070968434214592	FAM126B,0.010646563023328781	EPS8L3,0.01038690097630024	MYBL1,0.009942184202373028	ERN2,0.009889619424939156	JAZF1,0.009398099035024643	BNIP5,0.009293664246797562	GNB4,0.008357927203178406	MSN,0.008232529275119305	GLI3,0.00816184002906084	CMTM3,0.007970724254846573	MRC2,0.007938028313219547	AZGP1,0.0078121367841959	CPQ,0.007707450073212385	LGALS1,0.007358741946518421	HLTF,0.00731729855760932	DLL4,0.007060433737933636	ECI2,0.006657562684267759	C9orf152,0.006611319724470377	QKI,0.006281206849962473	BCL2L15,0.006039380561560392	CAPN9,0.005666149780154228	PRR15L,0.005588825326412916	AKR7A3,0.004876552615314722
FERMT1	ELOVL5,0.1859380453824997	FADS1,0.08468325436115265	FERMT2,0.03989601880311966	FERMT1,0.035035390406847	TUBB4A,0.03346256539225578	PRKAR2B,0.02859390340745449	GALK1,0.027015142142772675	C1orf210,0.02675672248005867	CHST10,0.026352163404226303	VKORC1,0.024688079953193665	GRHL2,0.022673102095723152	NRSN2,0.021690987050533295	FXYD3,0.02085241675376892	ST8SIA6,0.020446643233299255	TMEM30B,0.020086951553821564	FKBP1A,0.01997702568769455	COL17A1,0.018756117671728134	MYH10,0.01737414486706257	RAB25,0.016525935381650925	FAM83F,0.016107941046357155	SLC6A20,0.01567726582288742	S100A14,0.014740994200110435	ITPR1,0.014048760756850243	SYDE1,0.013061532750725746	RCVRN,0.012365170754492283	GJB4,0.012230142951011658	SCN1B,0.01161445677280426	P3H1,0.011516723781824112	HLTF,0.01151470560580492	POF1B,0.011068074032664299	SCARF2,0.010963747277855873	ST14,0.009983648546040058	QKI,0.009714065119624138	VIM,0.009348144754767418	ZNF512B,0.009047584608197212	ELOVL2,0.009040084667503834	A1BG,0.00901731662452221	TMPRSS4,0.008986948989331722	BICDL2,0.008318318985402584	ATP8B2,0.008136119693517685	RFLNB,0.0077809919603168964	CPEB1,0.007449833210557699	BCL2L14,0.007448569871485233	SPART,0.007282048463821411	CBLC,0.006932531483471394	APH1B,0.006912584416568279	OVOL1,0.006698810961097479	IL20RA,0.006137731950730085	EDAR,0.005500636529177427
PELO	MIS12,0.056059565395116806	SNW1,0.049075573682785034	MILR1,0.04546518251299858	NEU1,0.03808952867984772	NDUFA9,0.03535487875342369	KLHL9,0.03406718745827675	PER1,0.03343529254198074	MUTYH,0.0317707434296608	PPIH,0.030719248577952385	TMEM102,0.02704266458749771	TXNDC17,0.026982992887496948	LYG1,0.0268668495118618	PPIE,0.025825513526797295	POLR2A,0.025642603635787964	TNK1,0.024851394817233086	NSUN4,0.024459118023514748	PLEKHA5,0.024443306028842926	LHX5,0.023727761581540108	WRAP53,0.023251259699463844	RIDA,0.021671772003173828	CTC1,0.021232740953564644	NCBP3,0.020857341587543488	XKR3,0.01878206990659237	CDC20,0.018202750012278557	NUDT21,0.017974404618144035	PGPEP1,0.017608853057026863	MYH3,0.017217742279171944	HELZ2,0.017152143642306328	ETNK2,0.01563962548971176	RPF1,0.015138713642954826	NUP88,0.01511202473193407	CMAS,0.014679638668894768	NOP2,0.014644644223153591	PELP1,0.013881406746804714	DNAJA2,0.013791412115097046	PAX9,0.013778445310890675	RAD52,0.013729376718401909	CNTROB,0.012882045470178127	PELO,0.012405666522681713	FKBP15,0.010875970125198364	CAPRIN2,0.010666010901331902	C1QBP,0.009671551175415516	CTRL,0.009166763164103031	C14orf93,0.008446850813925266	COX10,0.00770356273278594	C12orf60,0.0059690712951123714	HOXD12,0.003986785653978586
MCL1	BCL2L1,0.11996921896934509	NT5E,0.06986986845731735	TAF11,0.05305766314268112	RASAL3,0.03909796103835106	KLHDC3,0.036929987370967865	CCDC198,0.03669869154691696	ASPH,0.03531557321548462	MET,0.030855486169457436	MSLN,0.030545713379979134	MYOF,0.029659053310751915	EVA1A,0.02856176160275936	HKDC1,0.026991264894604683	TRNP1,0.02611057087779045	SLA,0.02324766479432583	FHL2,0.02265666238963604	MGLL,0.02202458679676056	GPRC5A,0.021976307034492493	NCEH1,0.021925779059529305	PLCD3,0.021863609552383423	MCL1,0.021145334467291832	S100A6,0.021047495305538177	GPR39,0.019949454814195633	RBMS2,0.01966925524175167	DCBLD2,0.019476868212223053	FOSL1,0.019271643832325935	EPHA2,0.018822284415364265	MT2A,0.018347695469856262	EGFR,0.018329542130231857	ITGA3,0.01778675802052021	PHLDA2,0.017711689695715904	ANXA2,0.016606377437710762	EIF6,0.01611078344285488	S100A16,0.016014469787478447	LIF,0.015013915486633778	TGM2,0.010624408721923828	ARHGEF28,0.00957780983299017	ANKRD1,0.007136845961213112
YRDC	GJA1,0.29766568541526794	PTPN18,0.06866040825843811	PDPN,0.054259393364191055	DYNC2H1,0.04455023258924484	SERPINH1,0.030120227485895157	CALHM5,0.029702825471758842	SCARA3,0.026904627680778503	SLC16A2,0.02622503787279129	MAP3K1,0.026154955849051476	TENM2,0.01988808996975422	TEC,0.01939481310546398	COL12A1,0.018574576824903488	DZIP1,0.01816936396062374	SMARCA1,0.017935851588845253	TMEM35A,0.017283862456679344	ICA1,0.01662702113389969	COL5A2,0.015890445560216904	CORO7,0.015637941658496857	APCDD1L,0.01516787987202406	MMP2,0.014935743063688278	DCN,0.014800495468080044	BCL2L11,0.014691839925944805	GLT8D2,0.014460821636021137	DSE,0.01439668145030737	PCDH10,0.014135935343801975	ECM2,0.013890939764678478	COL3A1,0.013766471296548843	COL1A1,0.012908650562167168	SPNS3,0.01277212705463171	MAGED4B,0.012622331269085407	EDNRA,0.01175510324537754	YRDC,0.011202274821698666	TWIST2,0.010364470072090626	PCDH18,0.009902688674628735	LOXL1,0.008712497539818287	AMTN,0.00856765452772379	FLRT2,0.0073000481352210045
PAICS	GJA1,0.0957910418510437	CALD1,0.08290356397628784	CORO1A,0.043173257261514664	AMOTL2,0.03748521953821182	SCARA3,0.037165526300668716	CD276,0.03590758517384529	MMP2,0.03148575499653816	PAICS,0.029406597837805748	CCDC80,0.028981396928429604	COL1A1,0.026067376136779785	SEMA3C,0.025430917739868164	PTPN7,0.025417739525437355	COL4A1,0.02513301558792591	GPR1,0.02427847497165203	SPN,0.023255662992596626	COL12A1,0.022257382050156593	WAS,0.021935949102044106	FSTL1,0.02159002423286438	ITGAV,0.02065034955739975	TPM1,0.019884100183844566	DKK3,0.019609378650784492	CKAP4,0.019516129046678543	GPX8,0.01902194134891033	RILPL1,0.018376706168055534	CD48,0.01755533553659916	LAX1,0.016796885058283806	FKBP9,0.016659049317240715	RASAL3,0.016226179897785187	FN1,0.016015825793147087	MYB,0.015804560855031013	CD53,0.015592020004987717	IKZF1,0.015322064980864525	KLHL6,0.015049882233142853	EXT1,0.014778786338865757	IQCJ-SCHIP1,0.014548735693097115	P2RY8,0.014392637647688389	LRP1,0.014133204706013203	NGF,0.013980381190776825	LOX,0.011482653208076954	CCN1,0.006630660500377417	CXorf21,0.005176805425435305	CAVIN1,0.005129219964146614
CCND3	NCF4,0.42636188864707947	CCND3,0.06815961003303528	CXorf21,0.06689434498548508	CDKN2B,0.027125604450702667	EVI2A,0.025760747492313385	CCND1,0.02340758964419365	CHI3L2,0.020829180255532265	LST1,0.019376136362552643	MILR1,0.016061320900917053	SLAMF1,0.014924033544957638	ITPR1,0.013351719826459885	GMFG,0.012125164270401001	SNX20,0.01201689150184393	ITGA4,0.011898371390998363	PTPRC,0.01187589019536972	CD53,0.011575693264603615	P2RY8,0.01132058072835207	CXorf65,0.011320448480546474	LAPTM5,0.011227225884795189	CD72,0.009889994747936726	PAG1,0.009843417443335056	CD180,0.009513312950730324	RNASEL,0.008880041539669037	CEBPE,0.008606999181210995	SPN,0.008293789811432362	DOCK2,0.00826109480112791	SPI1,0.008217031136155128	WAS,0.00811636634171009	CD84,0.0077969906851649284	GPR18,0.007608670275658369	NKG7,0.007257749792188406	WIPF1,0.007185781374573708	PTPRE,0.007071699947118759	IL21R,0.006425735540688038	STAP1,0.0062856609001755714	CD48,0.006043315399438143	TESPA1,0.005825992673635483	BTK,0.005485966801643372	PTPN7,0.005446897353976965	ARHGEF6,0.005224401131272316	ARL11,0.005130261182785034	LCP2,0.0047997902147471905	GPR65,0.003806157736107707	MYO1G,0.003743220819160342	SASH3,0.0032766819931566715	ARHGAP15,0.0031795306131243706	IKZF1,0.0019272981444373727	AC008878.3,0.0012436864199116826	CCND3,0.0
INTS6	INTS6L,0.2695974111557007	P2RX6,0.08079660683870316	PSKH2,0.04577751085162163	WASL,0.032496124505996704	KHDC1,0.026617368683218956	CORO1A,0.024810312315821648	VAV1,0.02384025976061821	INTS6,0.023609358817338943	FCER2,0.022915979847311974	MYO1F,0.022280553355813026	FAM210B,0.02166418731212616	WAS,0.02047736756503582	SLFN13,0.0203412938863039	MBNL2,0.019955258816480637	HIBADH,0.019864507019519806	SPI1,0.01961982063949108	RUFY4,0.019365498796105385	DLGAP4,0.01906859315931797	SEMA3B,0.018398726359009743	LAMB1,0.018106427043676376	IKZF1,0.017901932820677757	JAK3,0.017405642196536064	ZBTB48,0.015028958208858967	C7orf61,0.014986000023782253	MAP4K1,0.014942909590899944	USP51,0.014916602522134781	SH3BP4,0.014651704579591751	BAMBI,0.013317841105163097	P2RY10,0.013298709876835346	DNAJC5B,0.013225323520600796	FCHO1,0.012644254602491856	GJB1,0.012642777524888515	ASAP2,0.012191790156066418	C19orf38,0.011607491411268711	ARHGAP4,0.009863315150141716	CPN1,0.008924299851059914	ARHGAP30,0.008406498469412327	CXorf21,0.004440866876393557
VRK1	MSANTD3,0.09336098283529282	BIN2,0.09082704037427902	C11orf68,0.05794547498226166	PCDHGC3,0.05262896046042442	BAG3,0.034934766590595245	CD59,0.032375920563936234	NUP210,0.030095599591732025	DENND1C,0.029602576047182083	HRH1,0.028001809492707253	NCF4,0.027683882042765617	PTPN6,0.02660594880580902	PLEK,0.026326676830649376	CD244,0.02601827122271061	SLC20A1,0.025616243481636047	EHD2,0.025096062570810318	ITGA3,0.0243210531771183	NRP1,0.02381175011396408	STAP1,0.0224732905626297	TGFB1I1,0.02235538698732853	SEC14L2,0.022328898310661316	VEGFC,0.02205888368189335	CAV1,0.02164573408663273	NT5E,0.020998530089855194	TCEAL3,0.020395955070853233	MAP4K1,0.0191924087703228	COL13A1,0.01913919486105442	GPX8,0.018560469150543213	ITGAL,0.017871541902422905	GNG12,0.014879600144922733	CXorf21,0.013703501783311367	PARVA,0.01316886767745018	KLHL6,0.01110799890011549	SASH3,0.011019991710782051	VRK1,0.01085478812456131	APOBR,0.0101492153480649	ACVR1,0.009224538691341877	AXL,0.008943375200033188	AFAP1,0.008454489521682262	DCBLD2,0.006220397539436817
ADSL	COL4A1,0.17957930266857147	GJA1,0.10246583074331284	CCN1,0.0516868531703949	MYB,0.05064532905817032	CALD1,0.04537701606750488	GPR1,0.04218108579516411	MMP2,0.032239366322755814	LRP1,0.030816135928034782	SNAI2,0.026907719671726227	CDK15,0.02625373750925064	COL1A1,0.025054456666111946	ITGAV,0.02480008639395237	LOX,0.023852411657571793	FSTL1,0.02333914488554001	CCDC88C,0.022389467805624008	CKAP4,0.020833756774663925	CCDC80,0.02060168981552124	CAVIN1,0.020566172897815704	COL12A1,0.02020442858338356	ADAM12,0.01967966929078102	SERPINE1,0.01956186071038246	LOXL2,0.01923549361526966	DKK3,0.018491650000214577	CAV1,0.018088392913341522	AMOTL2,0.017947666347026825	COL4A2,0.017750803381204605	IQCJ-SCHIP1,0.016460223123431206	EXT1,0.014870226383209229	FRMD6,0.01404925063252449	CCN2,0.013104930520057678	ADSL,0.01192737277597189	CALHM5,0.009038470685482025
PIM2	JCHAIN,0.3064552843570709	MORC1,0.05491282045841217	KCNA3,0.03594266250729561	RABAC1,0.025781352072954178	WASL,0.021066369488835335	IGLL5,0.020599365234375	FCRL5,0.020192084833979607	SPI1,0.019789153710007668	ENAM,0.01915615424513817	NFKBIB,0.0179993137717247	NCKAP1L,0.017452262341976166	SH3YL1,0.01693166233599186	CXorf21,0.016744468361139297	P2RY8,0.01658756285905838	RAD23B,0.016161199659109116	NUGGC,0.015901828184723854	CYTIP,0.015785422176122665	RUNX3,0.015649735927581787	KCNA2,0.015160507522523403	PIM2,0.015012089163064957	TMPRSS9,0.01457512192428112	KLF15,0.014370142482221127	ZPBP2,0.01385094877332449	PTPN7,0.013643047772347927	HSD17B4,0.013386689126491547	PARVG,0.01323422510176897	TXNDC11,0.013043485581874847	MZB1,0.012459498830139637	ITGB7,0.012370272539556026	ZBP1,0.011498764157295227	IGFLR1,0.010820815339684486	MAP4K1,0.010458811186254025	IRF4,0.009821652434766293	RBM42,0.009658214636147022	BFSP2,0.00904113333672285	POU2AF1,0.008945859968662262	WDR62,0.008800427429378033	YIF1B,0.008730544708669186	ABHD17C,0.008521522395312786	CCL3L3,0.007860860787332058	CCL3,0.007839113473892212	GOLGA8S,0.007734954357147217	LAX1,0.007586931809782982	GABRR2,0.007227789610624313	CD48,0.007085814606398344	AMPD1,0.007032680790871382	TNFRSF17,0.0059910723939538	JSRP1,0.005783898755908012	LRRC14B,0.0055338614620268345
GFI1	PPP1R27,0.3356510400772095	LST1,0.038308367133140564	MS4A3,0.03803153708577156	NXF5,0.037159088999032974	RHOH,0.028293143957853317	PRAM1,0.02713855169713497	CD300LF,0.026561172679066658	GFI1,0.023920098319649696	CCL23,0.016856420785188675	OR52K2,0.016618935391306877	PRAMEF8,0.016477657482028008	GOLGA8Q,0.014997707679867744	VSIR,0.014169206842780113	PRICKLE1,0.013953042216598988	VAMP1,0.013732408173382282	MS4A14,0.012211402878165245	RCSD1,0.011095404624938965	PDGFC,0.011014590971171856	EGFR,0.010911641642451286	TSPAN2,0.010881971567869186	SKIL,0.010869814082980156	DR1,0.01074865460395813	DCANP1,0.010590753518044949	SNIP1,0.01056757103651762	PTGS1,0.010514841414988041	IGLL1,0.009303213097155094	GIMAP1,0.00925463903695345	CYFIP2,0.009013907052576542	ERRFI1,0.008866076357662678	KRT5,0.008763808757066727	P2RY8,0.008674461394548416	TNFSF10,0.008468182757496834	KCNJ14,0.008284726180136204	PLA2G2C,0.008196661248803139	STK38,0.008116090670228004	MDM2,0.008041039109230042	EDA2R,0.007899207063019276	PRTN3,0.007598655764013529	FUT7,0.0073448107577860355	LTB4R,0.007264972198754549	XAF1,0.007084924262017012	PIP5K1B,0.0068421256728470325	GBP4,0.006800597533583641	CSF3R,0.006647755857557058	SLC22A16,0.006399690639227629	CD38,0.006392723880708218	CCNG1,0.006228086072951555	MRTFA,0.006136739626526833	RAB44,0.005965850781649351
SLF1	SIMC1,0.2841011583805084	NPC1,0.03911452740430832	TM4SF19,0.03636312857270241	ZNF253,0.03472341597080231	PEBP1,0.027003448456525803	POU3F1,0.023784570395946503	REEP6,0.02287314087152481	SHC3,0.02167116478085518	TMEM222,0.02066415175795555	MAFF,0.020126307383179665	LEPR,0.0199480839073658	LAMTOR4,0.01975482702255249	CCPG1,0.01890980824828148	LYRM4,0.018835686147212982	TTYH2,0.018596656620502472	PLAU,0.018190134316682816	CYFIP2,0.017798490822315216	TRIB3,0.016428476199507713	SESN1,0.015962770208716393	PHLDA2,0.014837294816970825	DUSP5,0.014766150154173374	SLF1,0.014670895412564278	ERRFI1,0.01423836499452591	KPNA7,0.013893685303628445	KLHL5,0.01264398917555809	H2BC15,0.012462511658668518	OR4K1,0.012358829379081726	H2BC4,0.012334060855209827	SLCO5A1,0.012098620645701885	SQOR,0.012044635601341724	TREM1,0.011237800121307373	CDK11B,0.0111372210085392	KRT7,0.009947684593498707	EREG,0.0096875736489892	CRNKL1,0.009579896926879883	SLC16A3,0.009561216458678246	SCD,0.009421512484550476	TMBIM1,0.009081210941076279	ZNF343,0.008925176225602627	H2BC12,0.008658534847199917	TMEM35B,0.0085572125390172	RRAD,0.008417300879955292	PCED1B,0.00830749049782753	BTG2,0.0074911536648869514	C15orf65,0.006657746154814959	IRAK2,0.005714307073503733	CDC42EP2,0.005533055867999792	VEGFA,0.005071889143437147	ATP6V0D2,0.003925737459212542
SOS1	HDC,0.21288369596004486	SLFN14,0.15572845935821533	APOL4,0.05115455761551857	FAM124B,0.031479913741350174	CISH,0.030548540875315666	KCNE3,0.025599531829357147	FAIM2,0.024394791573286057	RPL36AL,0.022647414356470108	PRSS57,0.022521505132317543	PITPNC1,0.018755128607153893	NFE2,0.018248962238430977	BCL2A1,0.0180879607796669	CA1,0.017559034749865532	FEV,0.017321785911917686	SPRY4,0.016997672617435455	MEGF6,0.014506084844470024	ITGA10,0.013969231396913528	MRPL52,0.0135121401399374	F8A3,0.01288396306335926	TRPV2,0.011343421414494514	SOS1,0.011028221808373928	LYL1,0.010853225365281105	FAM216A,0.010574324056506157	EIF2AK1,0.010554629378020763	NIN,0.010024888440966606	MEF2D,0.009793763048946857	EVI2B,0.009724250063300133	TMEM37,0.009544397704303265	EIF2D,0.009486504830420017	GATA1,0.00944127794355154	SLC9A3R1,0.009410474449396133	COL6A6,0.00912254024296999	CRIPT,0.00874448660761118	FAM183A,0.008554086089134216	NXN,0.008128604851663113	B4GALT6,0.00790670607239008	FOXO6,0.007833912968635559	SH3KBP1,0.007758685387670994	GYPB,0.007535240612924099	APLNR,0.0072989859618246555	GABRQ,0.007002934813499451	OSM,0.006798146292567253	FCER1A,0.006363198161125183	MFSD2B,0.006238092668354511	ITGA2B,0.005339457653462887	LPXN,0.004641833249479532	STON2,0.004605983849614859	ARHGEF1,0.0044804769568145275	HBZ,0.004118282813578844
CCNE1	CCNE1,0.15007184445858002	SPON1,0.09635444730520248	SLC6A12,0.060604725033044815	MYOCOS,0.058290280401706696	TCF15,0.05655478686094284	RSPO4,0.03962770849466324	KLRG2,0.03462490066885948	RB1,0.03397393599152565	TNNI3,0.031161628663539886	INA,0.025068551301956177	TRIM21,0.023573072627186775	HLA-DQA2,0.019676759839057922	SOX17,0.016773339360952377	SULT4A1,0.01441828440874815	LIX1,0.01408814825117588	MFAP5,0.013993916101753712	ZNF43,0.013721616007387638	MAPK8IP2,0.013180441223084927	POMGNT2,0.013132465071976185	CEP295NL,0.01244986429810524	TPBGL,0.012347746640443802	SLC14A2,0.011735507287085056	MOCS1,0.011712790466845036	SLC26A11,0.011696049012243748	TLR10,0.011326972395181656	FLT3LG,0.010791407898068428	MED18,0.010413389652967453	ERBB4,0.009903878904879093	LAMC3,0.009883221238851547	CSH2,0.009727401658892632	DNAJB13,0.009608986787497997	PRTG,0.008900927379727364	POU4F1,0.008895045146346092	SLC12A3,0.008542907424271107	KCNE1B,0.008517341688275337	CSPG5,0.007832283154129982	CLDN16,0.007676837034523487	COL25A1,0.007622579112648964	TMEM225B,0.007196506951004267	PDZD4,0.00713966554030776	DLX6,0.0068366858176887035	CSH1,0.006834488827735186	HYAL2,0.006677417084574699	AP3B2,0.006543808616697788	WNK3,0.006306270137429237	CILP,0.005602782592177391	RIMS4,0.005415924824774265	PURG,0.004763605538755655	ANKRD34B,0.004712672438472509
TCF7L2	AXIN2,0.22766776382923126	EPS8L3,0.13332781195640564	URAD,0.09330538660287857	VIL1,0.08004315942525864	TCF7L2,0.031202003359794617	GIPC2,0.030459288507699966	ERN2,0.030370742082595825	NKD1,0.022814352065324783	GPR35,0.018662163987755775	LMO7,0.018157627433538437	AMELX,0.01668105460703373	ZNF703,0.014490851201117039	SOX9,0.013720697723329067	C3orf85,0.012950078584253788	TSEN2,0.012937377206981182	LRRC75A,0.012864281423389912	NOSTRIN,0.01281026005744934	HNF4A,0.012734035961329937	TCF7,0.012480029836297035	GUCA2A,0.011784856207668781	LGR5,0.010781750082969666	RNF186,0.010478118434548378	CDC14B,0.010120322927832603	HMGCS2,0.010060634464025497	SLC39A5,0.009437930770218372	EDAR,0.008980772458016872	FUT4,0.008407126180827618	USH1C,0.008106564171612263	DPEP1,0.007972059771418571	TSPAN8,0.007877825759351254	IHH,0.0072225588373839855	CDH17,0.006758897565305233	RNF43,0.0065684011206030846	GPA33,0.0063467249274253845	SP5,0.006313628982752562	BMP4,0.005607041995972395	CDX2,0.005547778680920601	IL17RB,0.0052413190715014935	GUCY2C,0.005023835692554712	TDGF1,0.004955715965479612	MUC13,0.004678737837821245	HNF1A,0.0046097817830741405	TRIM15,0.004282864276319742	A1CF,0.003833606606349349	CCL15,0.002697599120438099	MEP1A,0.0026884726248681545	MOGAT3,0.0024886580649763346	ANKS4B,0.0017593560041859746	TM4SF5,0.0016880783950909972
CYB561A3	CD79A,0.18138495087623596	DTX1,0.11780556291341782	CXCR5,0.0519707128405571	CD27,0.037545524537563324	TM4SF20,0.02469511143863201	GPA33,0.020767224952578545	TTPA,0.018879489973187447	MTMR11,0.017188386991620064	MME,0.01687738485634327	GYPC,0.01637302339076996	HLA-DQB1,0.015950119122862816	ISG20,0.0155404107645154	LYG1,0.01535896584391594	ITK,0.015291762538254261	NUGGC,0.015281908214092255	FFAR1,0.014896566048264503	STX5,0.014210994355380535	SPINK4,0.01397928036749363	VEPH1,0.013825724832713604	SIT1,0.013660683296620846	TTC24,0.013338455930352211	NGEF,0.013271600008010864	RELB,0.012653465382754803	NKD1,0.012602053582668304	MPEG1,0.012075293809175491	RGS13,0.011982125230133533	SPIN2A,0.011938043870031834	SPAG1,0.01192889828234911	RALGPS2,0.011905535124242306	SPACA3,0.011487149633467197	PIWIL4,0.011373762041330338	VPREB3,0.011295025236904621	HLA-DRB1,0.01098993606865406	HLA-DQA1,0.010345169343054295	TSPAN32,0.010329357348382473	MEF2B,0.009822887368500233	SOX4,0.009760716930031776	GRAPL,0.009726438671350479	CD38,0.009372041560709476	CYB561A3,0.008933923207223415	RTP4,0.008858244866132736	SPIB,0.008812744170427322	KRTAP5-1,0.008772476576268673	TNFSF8,0.00853351317346096	EFNA2,0.008103478699922562	TP53AIP1,0.007655893452465534	GRAP,0.007532574702054262	TNFAIP3,0.007349698338657618	ERFL,0.007218929938971996
MYBL2	MYBL1,0.27189359068870544	WWTR1,0.06673814356327057	SYDE1,0.05143347755074501	PMP22,0.03032074309885502	SHISA4,0.02940300852060318	TSPAN4,0.029048731550574303	RNASEK,0.027705486863851547	PMM1,0.026513924822211266	IGSF9,0.026197712868452072	OSTM1,0.02587239444255829	PLIN3,0.025518473237752914	LOXL2,0.02510753460228443	RTL8C,0.02148427814245224	VIM,0.021240463480353355	RNF14,0.021230610087513924	SRPX,0.019357947632670403	GNG11,0.019246671348810196	RHOC,0.017960168421268463	MAP4,0.017383545637130737	GPX8,0.017262790352106094	IL6ST,0.017186997458338737	MYBL2,0.016948159784078598	HABP4,0.016827784478664398	VXN,0.015288563445210457	MSANTD3,0.015217500738799572	KANK2,0.015002258121967316	IKBIP,0.014687110669910908	FAM114A1,0.013787463307380676	PEA15,0.013625254854559898	EMP3,0.013421661220490932	CEP112,0.012188540771603584	LGALS1,0.011425463482737541	CAP2,0.010111094452440739	ANXA5,0.007994788698852062	CALU,0.0078123267740011215	ARMC9,0.007555397693067789
SOX9	MIA,0.30659523606300354	SOX9,0.08305472135543823	SERPINA3,0.046097006648778915	GPRC5B,0.031961239874362946	PYGB,0.02956041507422924	SMYD1,0.028452955186367035	SLC18A1,0.026101481169462204	PMEPA1,0.0257047601044178	ITGB8,0.021908661350607872	TCN1,0.020987873896956444	SORBS1,0.01901271939277649	PHLDA1,0.01899942383170128	MGAM2,0.017200708389282227	RGR,0.015079213306307793	PMP2,0.013943863101303577	PRSS33,0.013940177857875824	RXRG,0.013926586136221886	PLP1,0.013682814314961433	MLANA,0.012858773581683636	MRGPRX4,0.012688452377915382	SOX10,0.012490760535001755	TYR,0.0123196542263031	LRAT,0.011998779140412807	ROPN1B,0.011670941486954689	TRIM2,0.011452102102339268	AZGP1,0.011170062236487865	RASAL3,0.010774214752018452	ROPN1,0.010624234564602375	ERBB3,0.010569204576313496	PLXNB3,0.010500545613467693	DCT,0.009872316382825375	CPN1,0.009855475276708603	MMP8,0.009190408512949944	RHOJ,0.009051583707332611	S100B,0.008935053832828999	RLBP1,0.008626123890280724	CCDC9B,0.008553091436624527	TRIM51,0.008464841172099113	EPS8,0.007672913372516632	CXorf21,0.0072868154384195805	CYP27A1,0.006690477952361107	CDH19,0.005688706878572702	C10orf90,0.005485511850565672	ATP10B,0.005319276358932257	ADGRG1,0.003979818895459175	SOX9,0.0
ZFPM1	ALAS2,0.21639110147953033	CELA2A,0.1353655755519867	SLC4A1,0.033712245523929596	GDF2,0.029376400634646416	PKLR,0.024532437324523926	DUSP21,0.02365761063992977	FAM124B,0.018996143713593483	OR10Z1,0.018719786778092384	PRMT8,0.01835736446082592	ST8SIA6,0.01784728839993477	KLF1,0.017056191340088844	HCRT,0.01657411828637123	PPIP5K2,0.016225798055529594	SELENOF,0.015534267760813236	CFAP70,0.015034019015729427	TBX1,0.014187343418598175	MBIP,0.014052239246666431	GYPB,0.013241803273558617	LHX5,0.013073083944618702	DYRK4,0.01306510716676712	ZFPM1,0.012959860265254974	SURF2,0.012526820413768291	RPP25,0.012459472753107548	THEG,0.011822248809039593	GSE1,0.011822088621556759	AMHR2,0.011660423129796982	DCP2,0.011548537760972977	APOL4,0.011378980241715908	CFAP74,0.01108049601316452	SLFN14,0.01106911338865757	FGFRL1,0.010984486900269985	FILIP1,0.01063917763531208	TOMM70,0.010638493113219738	KREMEN2,0.010053891688585281	ARHGAP5,0.009902180172502995	RHD,0.009476025588810444	CD63,0.009335325099527836	C9orf43,0.009323382750153542	USP31,0.009088649414479733	TIMP1,0.009065787307918072	RHAG,0.00853759329766035	LHX6,0.008312835358083248	MFSD2B,0.008162377402186394	WNT3A,0.007910585962235928	HBG2,0.007888487540185452	CGB7,0.007811335381120443	KEL,0.007240118458867073	FCN3,0.0071606021374464035	PKP1,0.006800579372793436
EGFR	C1orf116,0.1800270527601242	ITGB6,0.09944943338632584	LCN2,0.07666970789432526	AREG,0.052100393921136856	PLCXD2,0.051771897822618484	GJB4,0.04793290048837662	IL18,0.040667518973350525	SLPI,0.03371096029877663	TSPAN1,0.03213142976164818	GRHL2,0.027803651988506317	TMEM265,0.025675253942608833	MAL2,0.023788679391145706	GRB7,0.022528551518917084	MPZL2,0.02233106642961502	IRF6,0.020678751170635223	LSR,0.01998550072312355	LAMA3,0.01937803253531456	TINAGL1,0.017793646082282066	S100A14,0.01687517575919628	PRSS22,0.015446029603481293	FGFBP1,0.015212680213153362	MISP,0.014862876385450363	LAMC2,0.013902229256927967	GJB5,0.012482955120503902	CRB3,0.012480465695261955	B3GNT3,0.011991416104137897	GJB3,0.011442205868661404	KLF5,0.010637259110808372	CDH1,0.010617926716804504	EGFR,0.009976590052247047	LAMB3,0.009902536869049072	CBLC,0.008632547222077847	ITGB4,0.008563895709812641	ALS2CL,0.0025487833190709352
LDB1	NTRK1,0.24056001007556915	LMO2,0.07805798947811127	C3orf52,0.045144788920879364	MFSD2B,0.036477793008089066	CAV2,0.034041449427604675	CBFA2T3,0.03329896181821823	KCNH2,0.0294127706438303	EPX,0.025950783863663673	MET,0.02542892098426819	SSBP3,0.021671520546078682	LDB1,0.0193465705960989	PLPP2,0.018734892830252647	RAB3C,0.018608953803777695	EVL,0.01689237542450428	PHF21A,0.01665578782558441	LYL1,0.016653800383210182	SSBP2,0.016414422541856766	ARHGEF6,0.014444435015320778	ESRP2,0.014336553402245045	MARVELD2,0.013467044569551945	CTAGE8,0.013431241735816002	NABP1,0.013168305158615112	CPXM1,0.011739007197320461	ITGA2B,0.011550663970410824	GPR39,0.011310811154544353	KEL,0.011302655562758446	SDC1,0.010928901843726635	DSG2,0.010763401165604591	BAIAP2L1,0.010488277301192284	ZFP14,0.00985179003328085	DLG4,0.009670393541455269	KLF1,0.009647882543504238	ZNF529,0.00939121562987566	ARHGEF35,0.00912593025714159	PERP,0.009088192135095596	PLEK2,0.008987944573163986	EGFR,0.008953421376645565	LAMC2,0.00885904859751463	SAMSN1,0.00846963282674551	ZNF569,0.008370144292712212	ARHGEF5,0.0073601724579930305	CTAGE15,0.007318755146116018	SIGLEC12,0.006997238378971815	KLF5,0.006691652815788984	S100A10,0.006595906801521778	RHAG,0.0064180390909314156	SH2D3C,0.006362447515130043	ANXA2,0.005795907229185104	ASIC4,0.004323041066527367
DNM2	DNM1,0.13224546611309052	CD53,0.04801896587014198	DPYSL3,0.042424265295267105	PFN2,0.04034942016005516	PTPRN,0.03414878249168396	PIANP,0.027656419202685356	DEF6,0.02693556621670723	ARHGAP15,0.026305804029107094	MAPK8IP1,0.02573193982243538	LRRC49,0.02522556111216545	C1QL1,0.024377672001719475	HSH2D,0.02391037717461586	CACNA2D1,0.022971102967858315	GPRASP2,0.022775720804929733	TNFAIP8L2,0.02266661450266838	NCF4,0.022644221782684326	MMP24,0.022117333486676216	NCKAP1L,0.02204117178916931	LY86,0.021997753530740738	BOD1,0.020388001576066017	DNM2,0.020089486613869667	MXRA7,0.019973386079072952	MLLT11,0.019626686349511147	SPEG,0.019427137449383736	ITGAL,0.019347935914993286	TRPC1,0.019231226295232773	LCP2,0.01845010370016098	P2RY8,0.018124211579561234	BIN2,0.01687968708574772	HECTD2,0.01674814336001873	SMARCA1,0.016521086916327477	RASAL3,0.01633203774690628	NACAD,0.01626116782426834	ELF1,0.01582811027765274	PTPN7,0.015780797228217125	SNAP25,0.015738870948553085	MSANTD3-TMEFF1,0.01477719284594059	MAP1B,0.012189275585114956	CD48,0.009678813628852367	CXorf21,0.008805086836218834	SASH3,0.00787425134330988	APLP1,0.007383163087069988
ZEB2	ZEB2,0.39154839515686035	CXorf65,0.06968148797750473	CDH1,0.06936643272638321	HRH2,0.032011862844228745	FCGR2A,0.0304843969643116	FAM180B,0.026887279003858566	GIPC3,0.02326296642422676	SH2D3A,0.018221426755189896	VIM,0.015277829952538013	MEGF10,0.015201837755739689	CLEC11A,0.014039630070328712	EPB41L4B,0.0136570381000638	MAL2,0.013027776032686234	EPCAM,0.011842050589621067	CNKSR1,0.011837284080684185	PAX3,0.0112196896225214	MARVELD2,0.011169979348778725	IFFO1,0.010987079702317715	P2RX7,0.010829812847077847	GSTO2,0.010657191276550293	CHMP4C,0.010333145037293434	LPAR4,0.009663021191954613	SCNN1A,0.009656187146902084	RENBP,0.009452183730900288	GAS7,0.008921458385884762	LSR,0.008738748729228973	CRB3,0.008456717245280743	MPZL3,0.008374789729714394	ST14,0.008224681951105595	TJP3,0.008130106143653393	GYPC,0.007578539662063122	GNB4,0.007219613529741764	KCNK1,0.006996387615799904	MPZL2,0.006808970123529434	S100B,0.006708370987325907	CAMSAP3,0.006617723032832146	OVOL2,0.006396397016942501	LYST,0.0063710459508001804	PHACTR1,0.005081209819763899	SLC24A5,0.0050575947389006615	PRRG2,0.004971202462911606	MARVELD3,0.004920850042253733	ARHGEF6,0.004271801561117172	GRB7,0.003996782936155796	FA2H,0.003806046210229397	SOX10,0.0032126251608133316	ANO9,0.0031264189165085554	CAPN3,0.002851788653060794	C1orf210,0.002844131551682949
CEPT1	CHPT1,0.13729503750801086	SPIB,0.033994197845458984	SORT1,0.03383270278573036	CD79A,0.029525484889745712	CFHR1,0.027733204886317253	TPM1,0.026444172486662865	CGB7,0.02595185674726963	CNKSR2,0.025323057547211647	MMP24,0.023873332887887955	CABLES1,0.02368241734802723	SERPINE1,0.022525180131196976	HERC4,0.021602245047688484	S100A1,0.019696710631251335	LONRF1,0.0195766594260931	CGB8,0.019193194806575775	BCAS4,0.018499813973903656	SCARB2,0.018188107758760452	CEPT1,0.01814899779856205	ITGBL1,0.01719880849123001	KCTD3,0.016508014872670174	EGFR,0.01611567847430706	RNF125,0.016067268326878548	PLCH1,0.01584801822900772	FGD2,0.015628743916749954	MS4A1,0.015489598736166954	CD53,0.015311193652451038	RRAS,0.014976645819842815	FAM89A,0.014899004250764847	SLC19A2,0.01476118341088295	OLIG1,0.014674047939479351	MAN1C1,0.01439153216779232	BASP1,0.014210714027285576	BDNF,0.014056543819606304	ZC3H12D,0.01402120292186737	MED15,0.013888700865209103	OR2T29,0.013847606256604195	IQGAP2,0.01359821017831564	ABI3,0.013473926112055779	APCDD1L,0.012718108482658863	CAV1,0.012656532227993011	TNIP1,0.012278052978217602	CD27,0.01217978447675705	TP63,0.01201051939278841	EXT1,0.011799639090895653	CAPNS1,0.01137540116906166	PPM1H,0.011305024847388268	COL7A1,0.00987338274717331	LY86,0.009589731693267822	OPN4,0.009462151676416397
NAMPT	SYDE1,0.3259187340736389	CALD1,0.053596220910549164	RILPL1,0.03116052970290184	LRP1,0.03098694235086441	SMARCA1,0.029975593090057373	NCKAP1L,0.027628952637314796	CD53,0.024978771805763245	MYB,0.01785503700375557	RASAL3,0.01768891140818596	GPX8,0.017326630651950836	NDST1,0.016253681853413582	CBFA2T3,0.016190433874726295	SPI1,0.01588258519768715	SNAI2,0.015388374216854572	IKZF1,0.015108853578567505	SPN,0.015037180855870247	LAMB1,0.01502212043851614	FRMD6,0.014885535463690758	HMGA2,0.014293099753558636	WAS,0.014109802432358265	IQCJ-SCHIP1,0.014091341756284237	DKK3,0.013886856846511364	FBXO17,0.01338766235858202	IL2RG,0.012768960557878017	CCDC80,0.012332778424024582	ANTXR1,0.012204216793179512	FAM114A1,0.01213610079139471	PTPN7,0.009906801395118237	ZNF365,0.009818819351494312	MAP4K1,0.00981638953089714	CD276,0.009440599009394646	LAMB2,0.009280800819396973	CCDC88C,0.009061207063496113	RGS20,0.00900924950838089	DOCK1,0.00877829547971487	CXorf21,0.008733225055038929	CCN1,0.008338088169693947	NAMPT,0.008086532354354858	BIN2,0.007961049675941467	LAX1,0.007815045304596424	P2RY8,0.007498382590711117	AFAP1L1,0.00733835669234395	BTK,0.0072312913835048676	CD48,0.007207762915641069	CLECL1,0.006609131582081318	SNX20,0.0065765175968408585	NCF4,0.006556993816047907	MXRA7,0.006171635817736387	KLHL6,0.004675623960793018
ATP1A1	MAP1A,0.10247260332107544	NACAD,0.07382279634475708	SOX11,0.060535408556461334	ATP1A3,0.0560552179813385	TMEFF2,0.03932705894112587	OLFM3,0.03782310709357262	NREP,0.027909470722079277	DPYSL2,0.027601152658462524	TMEM35A,0.02677529864013195	MPZL2,0.026369931176304817	PNMA8B,0.025388162583112717	SCHIP1,0.024879425764083862	TRO,0.024288980290293694	PIANP,0.02375941164791584	APLP1,0.02316790260374546	GPR162,0.023027438670396805	NFATC4,0.021350963041186333	JAM2,0.01855378784239292	CBX1,0.018220428377389908	ARHGEF25,0.01821729727089405	VAMP8,0.01815735548734665	HTATIP2,0.01761837676167488	OPRL1,0.017502164468169212	SGIP1,0.01735050417482853	SYT11,0.015759041532874107	MAGED4,0.015301170758903027	GPR173,0.015283118933439255	STON1,0.015093700960278511	MEX3B,0.015087652951478958	MAP6,0.015032224357128143	ELAVL3,0.014775159768760204	ANGPTL2,0.014582989737391472	CLIP3,0.014452082104980946	CRMP1,0.014315552078187466	DNAJB5,0.014272141270339489	MAGED1,0.013919560238718987	ATP1A1,0.013734458014369011	DACT3,0.012904387898743153	CUEDC2,0.01218887884169817	SLC7A14,0.009528649039566517	ADGRB2,0.0035948860459029675
MBNL1	CXorf21,0.4090152978897095	LAPTM4B,0.05213958024978638	NECTIN2,0.02595052681863308	KLHL6,0.023301202803850174	IL12RB1,0.019005054607987404	DOK2,0.01864607259631157	SASH3,0.01844770647585392	NME7,0.018324581906199455	CD48,0.018242182210087776	RASAL3,0.015265419147908688	S100A2,0.015181822702288628	SMARCA1,0.014752124436199665	MZB1,0.014434940181672573	FERMT3,0.013787628151476383	IKZF1,0.013028428889811039	PLK2,0.012988179922103882	MBNL1,0.012545007281005383	SH2D5,0.011422652751207352	PTPN7,0.011300011537969112	CEACAM21,0.011288143694400787	MYO1G,0.011117742396891117	CD53,0.010867373086512089	MYB,0.010484804399311543	MAP4K1,0.010263276286423206	SEPTIN1,0.010262833908200264	SMAP2,0.010173222981393337	LAX1,0.010078548453748226	NCKAP1L,0.009792353957891464	POU2AF1,0.00975462794303894	IL2RG,0.009585513733327389	WAS,0.009542902000248432	ATP1B1,0.009536807425320148	BTK,0.009490065276622772	PLEK,0.009386925026774406	SPN,0.00934539269655943	NCKAP1,0.009225241839885712	CSK,0.009215923957526684	TRAF3IP3,0.008682765997946262	CYTIP,0.008568783290684223	BIN2,0.008500054478645325	P2RY8,0.008483684621751308	LY9,0.008280660957098007	SNX20,0.007584340404719114	LY86,0.007156750652939081	ANKRD44,0.006656146142631769	TNFAIP8L2,0.0064463187009096146	ITGAL,0.006431547459214926	PDE1B,0.006018802989274263	MBNL1,0.0
NXT1	NXT2,0.12563247978687286	KBTBD6,0.10053679347038269	MR1,0.06720191985368729	HLA-B,0.05095062032341957	IKBKG,0.042083367705345154	SLC10A3,0.039005909115076065	HLA-C,0.03863237425684929	BMP1,0.03749503195285797	LAMP2,0.028917543590068817	SHFL,0.025542806833982468	LGALS1,0.024407461285591125	IL1RAP,0.02366742305457592	MEX3A,0.022496281191706657	TRIM6,0.02242090553045273	SP100,0.0218945425003767	SEMA4G,0.021858805790543556	SRGN,0.02128882147371769	SLC25A43,0.018464980646967888	SLC9A6,0.018134452402591705	RAB27A,0.017401568591594696	PDCD1LG2,0.01657586172223091	NXT1,0.015180707909166813	CYLD,0.014943293295800686	MSN,0.014322200790047646	GADD45B,0.014263652265071869	PSMD10,0.014195979572832584	MYO5A,0.013939601369202137	NR3C1,0.013614479452371597	SHD,0.013111417181789875	UBE2A,0.012941470369696617	TAP1,0.012126519344747066	ACSL4,0.011223049834370613	ELF4,0.010657849721610546	PSMB9,0.009576143696904182	TRIM34,0.008059697225689888	MYH9,0.008055077865719795	HLA-E,0.007664396893233061	PSMB8,0.007640339434146881	FAM163B,0.007490978576242924	AATK,0.006383196916431189
ATP6V1B2	ATP6V1B1,0.22472882270812988	IRF6,0.037201497703790665	FGD3,0.035831522196531296	SFTPD,0.02714102528989315	PROM2,0.025578731670975685	MRFAP1L1,0.024364709854125977	GGT6,0.02070622332394123	IGSF9,0.020675254985690117	SLC27A6,0.019473856315016747	RAB25,0.019444651901721954	DUOX1,0.019284524023532867	EMP3,0.01868286356329918	DSC1,0.0185612291097641	RAB11FIP4,0.01846238039433956	TGM1,0.018152540549635887	HES2,0.018074266612529755	ZNF750,0.018031509593129158	SLC29A3,0.017847657203674316	LRBA,0.017807502299547195	VIM,0.01760897785425186	ZNRF2,0.017518170177936554	SYT7,0.017324596643447876	UPK2,0.017118433490395546	SP6,0.01685097999870777	SEMA4D,0.016750827431678772	HOOK2,0.01672668568789959	PAIP2B,0.01573774218559265	C1orf210,0.015608275309205055	DLX3,0.015579397790133953	KDF1,0.014811704866588116	WNT4,0.014135254546999931	LY6G6C,0.013837547041475773	KRT33A,0.013507058843970299	CYP4B1,0.013412239030003548	BLNK,0.013370987959206104	ATP6V1B2,0.012894758023321629	TMPRSS13,0.012657907791435719	XAGE2,0.012433242984116077	PRR5-ARHGAP8,0.011781400069594383	CYP8B1,0.011525963433086872	GRHL1,0.011375246569514275	VGLL1,0.010625889524817467	CNKSR1,0.010599959641695023	ACKR2,0.008382925763726234	RBBP8NL,0.00828244723379612	C10orf95,0.008163642138242722	ANO9,0.006815645843744278	ASCL2,0.0045113046653568745
TCF3	JCHAIN,0.24124470353126526	CD28,0.1698141247034073	ENAM,0.06320389360189438	TCF3,0.04040365666151047	LY9,0.039474889636039734	CEACAM21,0.02827550657093525	LAX1,0.026340927928686142	ARHGAP15,0.019563093781471252	P2RY8,0.016279464587569237	SDC4,0.01589915156364441	SH3D19,0.015570164658129215	PIK3CG,0.01516662072390318	PLEKHN1,0.014564636163413525	PIM2,0.014558691531419754	BAIAP2L1,0.013545344583690166	SLC52A3,0.012320353649556637	PERM1,0.011761559173464775	RNF122,0.011737394146621227	ANXA1,0.011684900149703026	KCNA3,0.011137592606246471	TMEM54,0.010692755691707134	MEAK7,0.010334224440157413	TNFRSF17,0.010027683340013027	MYOF,0.00909518077969551	LAMC2,0.00884698424488306	GPRC5A,0.008647765964269638	COL17A1,0.008543631993234158	S100A6,0.008415655232965946	AGRN,0.0076860785484313965	PLPP2,0.0076323640532791615	IKZF1,0.0072530219331383705	MZB1,0.007241676561534405	NIBAN2,0.00722143379971385	PTGES,0.006677500903606415	ARHGAP9,0.006538594141602516	POU2AF1,0.006378348916769028	IGLL5,0.0063768839463591576	FAM78A,0.006055024918168783	RHOH,0.0060129729099571705	PSORS1C1,0.005815756041556597	GPR39,0.005784856155514717	MET,0.005257131066173315	S100A10,0.005090327467769384	HEMGN,0.005066706798970699	GOLGA8S,0.004561523906886578	CD48,0.004042384680360556	HTR1D,0.0038072504103183746	PLEK2,0.00367828574962914	IKZF3,0.0035735066048800945
CFL1	DSTN,0.18440891802310944	PTPN6,0.06202055513858795	PTK2B,0.053143974393606186	DCLK2,0.04976635426282883	NCF1,0.04114078730344772	IL2RG,0.03623037412762642	PSD4,0.03365318477153778	CXorf21,0.029111966490745544	HABP4,0.02873106859624386	SDC3,0.02664785459637642	VAV1,0.024114592000842094	SHISA4,0.023439761251211166	CENPB,0.023209186270833015	MAP4K1,0.022547530010342598	DAPP1,0.020728033035993576	PCBP4,0.01997869834303856	DEF6,0.019060729071497917	CFL1,0.018859026953577995	SNX21,0.018701672554016113	B4GAT1,0.018568571656942368	RBFOX2,0.017294185236096382	WAS,0.017229504883289337	SYDE1,0.017166847363114357	HCLS1,0.016949787735939026	RASAL3,0.016286512836813927	PTPN7,0.01618894375860691	TPM1,0.01594867929816246	IKZF1,0.01582159288227558	NRSN2,0.015663720667362213	TRAF3IP3,0.01563153602182865	RTL8C,0.013835076242685318	HSH2D,0.012772886082530022	CAP2,0.01211848296225071	ARMC9,0.011714193038642406	FERMT2,0.011546324007213116	CD48,0.011504936963319778	ABHD12,0.008264029398560524
SLC2A1	SLC2A3,0.24350149929523468	CELF4,0.031707536429166794	ATP8A1,0.02977469563484192	KLHL32,0.029366735368967056	TMEM45B,0.029208660125732422	PDLIM2,0.027412885800004005	RFLNB,0.027062319219112396	TIGAR,0.027015481144189835	C8orf58,0.02684096246957779	TNFSF12,0.026179179549217224	ZBED6CL,0.02415442280471325	ONECUT2,0.023394914343953133	EMP3,0.023128362372517586	BCL2L11,0.0230245441198349	LRRC61,0.022699477151036263	SYDE1,0.021831726655364037	CHST10,0.021608004346489906	ARPC4,0.021110152825713158	LGALS1,0.02066626586019993	SPTBN2,0.020387036725878716	CMTM3,0.020087620243430138	SLC2A1,0.019589673727750778	RND1,0.019149061292409897	MBTD1,0.018751593306660652	RASGEF1B,0.018643097952008247	SPARC,0.018611250445246696	FSIP2,0.01775519736111164	CHRNB4,0.016580011695623398	POF1B,0.016444725915789604	COLCA2,0.0161561481654644	ARHGAP31,0.014637076295912266	DENND11,0.01418323628604412	ZCCHC9,0.013545332476496696	LATS2,0.011788283474743366	RAPGEF5,0.010362587869167328	ACTR3C,0.00979528296738863	GNG11,0.009649358689785004	ARSB,0.008904924616217613	ABLIM1,0.005290794186294079
SMARCA2	SMARCA4,0.3781386613845825	TXNRD2,0.06570111960172653	VSTM1,0.029774583876132965	SMARCA2,0.02948945388197899	FGA,0.025275398045778275	METTL21A,0.020565614104270935	HSPA1L,0.018793873488903046	TBL1XR1,0.018677150830626488	RAB40C,0.018156565725803375	SOX10,0.015653902664780617	LGSN,0.01471326407045126	KCNQ2,0.014661583118140697	CACNG8,0.014081255532801151	RPL3,0.01283256709575653	SNAPC5,0.012305869720876217	PFN4,0.012251083739101887	CT83,0.011984414421021938	TMPRSS12,0.011250676587224007	KIAA0930,0.01092732697725296	RNLS,0.010791203938424587	GRK3,0.010394254699349403	HBQ1,0.010368118062615395	TMEM14B,0.010042055509984493	NPBWR2,0.009838540107011795	MCMDC2,0.009649883024394512	DEFB119,0.009432937018573284	TNK1,0.009006470441818237	TF,0.008928842842578888	SLC27A3,0.008440561592578888	PTGS1,0.008213454857468605	C16orf74,0.008190209046006203	TMEM140,0.007751270662993193	USP17L11,0.007688215933740139	PCBP2,0.007575618103146553	DLEU7,0.007181642577052116	SMCP,0.007098026107996702	LNX1,0.0070617953315377235	CARD14,0.0070475866086781025	F12,0.0070341103710234165	RPL17,0.006434579845517874	CRISP3,0.006433374248445034	ALKBH2,0.006344808731228113	HOOK2,0.006270124576985836	SLC25A38,0.005896575748920441	UBA7,0.00557935843244195	SUN2,0.005525869783014059	FAAH,0.0054802969098091125	DRD1,0.005469646770507097	PLXND1,0.005140474531799555
PPP2R3C	MAP3K1,0.12967856228351593	PID1,0.03703245148062706	PELI1,0.03546407073736191	DZIP1,0.03486122190952301	MARCHF4,0.03211962804198265	SEC23A,0.031981177628040314	TIMP1,0.03044942393898964	NDP,0.029758017510175705	BTG2,0.02972380630671978	ROBO4,0.028293533250689507	FNDC4,0.028236323967576027	SERPINB6,0.027881482616066933	SLC35E4,0.027694761753082275	MT2A,0.02662281133234501	FOSL1,0.025777308270335197	FAM114A1,0.025632431730628014	GNG11,0.02546829730272293	TFE3,0.024946682155132294	AXL,0.024917270988225937	PPP2R3C,0.024263059720396996	SLC35G2,0.02362016960978508	PVR,0.023496925830841064	ERRFI1,0.023090705275535583	SLC20A1,0.02268229052424431	DYNC1H1,0.020634843036532402	CLMP,0.020246662199497223	TMEM158,0.019833490252494812	SYDE1,0.019621960818767548	GAS2L1,0.019261425361037254	STC1,0.018245575949549675	ARL2,0.017007526010274887	MCFD2,0.01647300086915493	TGFB1I1,0.015903275460004807	BLNK,0.01534965354949236	AHNAK2,0.01257170457392931	DNER,0.011493885889649391	BLID,0.010760883800685406	ACOT9,0.008903685957193375
ITGB1	GJB3,0.15565244853496552	GJB5,0.13124336302280426	GPR87,0.06579892337322235	LAMA3,0.0654713362455368	SPRR1B,0.034343793988227844	GRHL2,0.02737327665090561	KLF5,0.027271023020148277	S100A14,0.025633858516812325	SCEL,0.024169350042939186	RNASE7,0.02387559413909912	PPL,0.023747403174638748	COL17A1,0.0224690493196249	ANXA8L1,0.02198408544063568	TRIM29,0.021796956658363342	KDF1,0.021579397842288017	DSG3,0.020283512771129608	GJB4,0.02001139707863331	ITGB1,0.01920558325946331	UPK3B,0.01761614717543125	IRF6,0.017070267349481583	KLK10,0.01644153520464897	LAMC2,0.016346400603652	ITGB4,0.01531373430043459	KRT17,0.01530221663415432	LAMB3,0.015164925716817379	UPK2,0.015043518505990505	CDH3,0.014950059354305267	WNT7A,0.014057373628020287	SERPINB5,0.013660495169460773	FGFBP1,0.012374074198305607	CDH1,0.011950020678341389	SLPI,0.011527192778885365	KLK8,0.010668516159057617	CXCL16,0.008677592501044273	KRT6A,0.008376074023544788	ANXA8,0.006967938505113125	C1orf116,0.006581556051969528
GPX4	FERMT1,0.16689468920230865	NREP,0.09215682744979858	RAB33A,0.0421563982963562	TMSB15B,0.0372031144797802	RNF223,0.036609672009944916	RNF43,0.03577220067381859	GLIPR2,0.03482377156615257	SYT11,0.03150191530585289	PKP3,0.031074652448296547	PERP,0.029742790386080742	IQANK1,0.028795260936021805	PLEKHO1,0.027275118976831436	FXYD3,0.026473989710211754	SERPINB5,0.026216311380267143	OVOL1,0.02555610053241253	FAM83B,0.02552381530404091	FADS2,0.025181783363223076	PTK6,0.02486494556069374	MAP7,0.023997781798243523	ERBB3,0.023929372429847717	EVPL,0.022917218506336212	TUBA1A,0.020597269758582115	FKBP7,0.020591704174876213	FAM83H,0.020069539546966553	PRSS22,0.017065396532416344	SFN,0.016340281814336777	GPX4,0.01499403826892376	MISP,0.014018336310982704	MST1R,0.012671888805925846	COL17A1,0.010969029739499092	ESRP1,0.010289423167705536	CBLC,0.010127238929271698	CLDN7,0.007362779695540667	ARHGEF6,0.006235314533114433
GFPT1	GJA1,0.15397942066192627	TEAD2,0.06707600504159927	SPNS3,0.06288700550794601	FGD1,0.04713943600654602	FOXF1,0.032510675489902496	TMTC3,0.0306622963398695	MMP2,0.029112042859196663	SPN,0.028178928419947624	GFPT2,0.0261714868247509	PTK7,0.025046247988939285	TGFB1I1,0.02395562455058098	LRP1,0.02378239668905735	MXRA7,0.022698912769556046	SPI1,0.020900029689073563	COL6A2,0.020004132762551308	FERMT2,0.018975863233208656	ENAH,0.01840154267847538	DKK3,0.01823759451508522	CLMP,0.017951617017388344	GFPT1,0.017657194286584854	PTPN7,0.017641056329011917	SYDE1,0.017304152250289917	IL11,0.017210548743605614	IKZF1,0.017083628103137016	PFN2,0.01706116460263729	ITGAL,0.01705181784927845	TMC8,0.016443820670247078	COL5A2,0.015531552024185658	NCF4,0.015513204038143158	PTPN6,0.015481756068766117	FBXO17,0.015321220271289349	CD53,0.01522395946085453	DPYSL3,0.015177289955317974	COL1A1,0.014349926263093948	MPDZ,0.013015136122703552	CXorf21,0.012560421600937843	HSH2D,0.012453584000468254	KLHL6,0.009833517484366894	CKAP4,0.008031168021261692	CAMSAP2,0.007725180592387915	BOC,0.004657495766878128
POP7	RPP25,0.2889407277107239	FBP1,0.03353823721408844	LLGL2,0.030818510800600052	TNFAIP6,0.027854569256305695	POGLUT2,0.027541564777493477	GLB1L2,0.027133028954267502	TMEM45B,0.026743493974208832	SMIM22,0.025918755680322647	BCAT1,0.024859987199306488	MYO15B,0.023856287822127342	AZGP1,0.02375892363488674	KBTBD12,0.023297464475035667	POP7,0.02196149155497551	YBX2,0.021309100091457367	COL4A2,0.02111424319446087	COBL,0.020816707983613014	COL4A1,0.020789261907339096	HPDL,0.019853439182043076	CGN,0.01886524260044098	CRACR2B,0.018794076517224312	MXD1,0.01868417114019394	GSDME,0.01814228668808937	RFTN1,0.017833314836025238	MISP3,0.01738062873482704	SULT2B1,0.016634603962302208	MPDZ,0.015573260374367237	TJP3,0.015470273792743683	FUT2,0.014384265057742596	CAMSAP3,0.013340507633984089	CBLC,0.013337710872292519	KRTCAP3,0.013036081567406654	PRR15L,0.012213078327476978	GRIN1,0.011811008676886559	EPHA10,0.01031270157545805	TBC1D30,0.010155807249248028	CLDN3,0.009676558896899223	ALPK2,0.008859519846737385	C9orf152,0.008556644432246685	AGPAT4,0.006832425016909838
ATM	EDA2R,0.23510725796222687	CDKN2A,0.06269954144954681	CD63,0.04775100201368332	LRRK2,0.04533596336841583	CNKSR1,0.037140265107154846	BAX,0.03664420545101166	USP10,0.035535119473934174	TNFRSF10B,0.025695761665701866	SESN1,0.024946650490164757	MDM2,0.02348719723522663	GALNT11,0.023350751027464867	H2BC11,0.02257530391216278	CDKN1A,0.02245498076081276	HP1BP3,0.022330235689878464	LAMP3,0.019589561969041824	RHOQ,0.019193217158317566	SPATA18,0.019064685329794884	DCP1B,0.01890668086707592	RPS27L,0.018546106293797493	RHOV,0.017522135749459267	FAM83G,0.01696394942700863	TAF12,0.01642916351556778	SEH1L,0.016250303015112877	PTCHD4,0.016112620010972023	ARPC5L,0.014957819133996964	ATM,0.01490755658596754	WDR53,0.01489857118576765	FDXR,0.014326130971312523	ZNF25,0.014128345996141434	ASTN2,0.012343253009021282	RRM2B,0.011461405083537102	DDB2,0.010366086848080158	CCNG1,0.00970470067113638	AEN,0.00914742425084114	SH2D3A,0.008343438617885113	BBC3,0.00819656252861023	ACTA2,0.007421918213367462	AC007906.2,0.006164089310914278
BET1	PMPCB,0.11421675235033035	TMEM120A,0.04268074408173561	PTCD1,0.04149090126156807	MTERF1,0.04039165750145912	TRIM4,0.03624294698238373	DIPK1C,0.03512252867221832	ORC5,0.032384853810071945	CPSF4,0.0310803409665823	PEX1,0.030364777892827988	KMT2E,0.02990148589015007	RINT1,0.028542079031467438	ZSCAN25,0.0281541645526886	PUS7,0.027241887524724007	CLDN15,0.027110818773508072	ZNF786,0.02703365869820118	RBM48,0.027004849165678024	POM121C,0.02651822566986084	TSC22D4,0.025711048394441605	KRIT1,0.025645708665251732	POM121,0.025451913475990295	BUD23,0.025106044486165047	LSM8,0.024799678474664688	LAMTOR4,0.02472769282758236	MDH2,0.024326350539922714	SND1,0.024222852662205696	ZKSCAN1,0.023598140105605125	POLR2J,0.023270124569535255	TRRAP,0.02298550121486187	ZKSCAN5,0.021832717582583427	TAF6,0.021220892667770386	FAM133B,0.01784864068031311	DNAJC2,0.017259303480386734	BET1,0.010501869022846222	ATP5MF-PTCD1,0.009572528302669525	ARMC10,0.0064363195560872555
PSMB5	NCF4,0.1852923184633255	ZC3H12D,0.11491990834474564	NCKAP1,0.10320290923118591	PSMB8,0.0810764729976654	LY86,0.06271731108427048	IKZF1,0.023399120196700096	SNX20,0.019559495151042938	LY9,0.01820749044418335	RAC2,0.016598282381892204	PSMB9,0.014313116669654846	GIMAP2,0.014043506234884262	TNFAIP8,0.0138181047514081	NMI,0.013590709306299686	PARP10,0.01348178181797266	LAT2,0.013357076793909073	WAS,0.013184387236833572	NKG7,0.013027332723140717	SASH3,0.01290758978575468	MIPOL1,0.012256450951099396	MAPK8IP1,0.012060173787176609	SMARCA1,0.011900107376277447	UBA7,0.010965798981487751	HLA-B,0.01083485595881939	PTPN7,0.0106738256290555	LILRA2,0.009990734979510307	CTSS,0.009970390237867832	IL12RB1,0.009674865752458572	RASAL3,0.009526161476969719	PHF11,0.009334063157439232	CXorf21,0.009225732646882534	PSMB5,0.009182529523968697	TRAF3IP3,0.009083348326385021	NCKAP1L,0.008828924968838692	WDFY4,0.008586328476667404	CDHR3,0.00835761521011591	PLEK,0.008279196918010712	MYO1G,0.008069301955401897	SPI1,0.00806328933686018	XAF1,0.008025936782360077	CD53,0.0067763119004666805	CD84,0.006220908835530281	BTK,0.006192474160343409	SPN,0.005934139713644981	P2RY8,0.005320279393345118	STAP1,0.004742106422781944	KLHL6,0.004447829443961382	ARHGAP39,0.003977445885539055	BIN2,0.00392206571996212	CD48,0.001889871316961944
RAB10	TMC5,0.11914896219968796	PTK6,0.11365388333797455	TMEM45B,0.09871751815080643	GAS1,0.04150328040122986	DSC2,0.03378744795918465	EHF,0.033019088208675385	MISP,0.032452017068862915	DZIP1,0.03139312192797661	ATP8B2,0.030553104355931282	DNAJB5,0.02653327025473118	KPNA7,0.026059117168188095	SPDEF,0.024512499570846558	POF1B,0.02430020086467266	DACT3,0.024199197068810463	SLC44A4,0.021987052634358406	LIPH,0.020790904760360718	MAL2,0.020055921748280525	FERMT1,0.020035572350025177	ARSB,0.019335873425006866	RAB10,0.01812625490128994	FA2H,0.017976200208067894	LLGL2,0.01782088726758957	BCL2L14,0.01648985780775547	MYO5C,0.014162696897983551	B3GNT3,0.013995020650327206	CAPN8,0.013408226892352104	LIPM,0.01325067039579153	ERN2,0.013205337338149548	ELMO3,0.012778067961335182	SMIM22,0.012732748873531818	CLDN4,0.012493990361690521	BIK,0.012200433760881424	SLC52A3,0.011836068704724312	GRHL2,0.011209300719201565	ANKRD22,0.009938325732946396	C1orf116,0.00943547859787941	AGR2,0.006902328692376614
ARHGEF7	C19orf33,0.1139063611626625	PLCXD2,0.07520698755979538	LAMA3,0.06824716925621033	ARHGEF6,0.06524763256311417	NTN4,0.055102214217185974	IL18,0.04458095505833626	SDC4,0.03927541524171829	EGFR,0.03913968801498413	GPR87,0.03705505654215813	LAMC2,0.03321735933423042	SMAP2,0.033025968819856644	TBC1D2,0.0266934335231781	PPL,0.02251552604138851	FGFBP1,0.021865393966436386	FGD6,0.021824995055794716	VGLL1,0.02006644383072853	SCEL,0.02005610242486	FLNB,0.01906893029808998	UPK3B,0.018560126423835754	MISP,0.018197856843471527	LAMA5,0.017979221418499947	PPP1R13L,0.0178324393928051	LAMB3,0.017824353650212288	RHOD,0.017509549856185913	TSPAN1,0.017076723277568817	TINAGL1,0.01644500344991684	TMEM40,0.015993794426321983	AREG,0.015888182446360588	ARHGEF7,0.015165582299232483	C1orf116,0.014721193350851536	GPRC5A,0.013257448561489582	PLEK2,0.010891713201999664	F3,0.010648705996572971	ANXA3,0.005912496708333492
EAF1	EAF2,0.17945106327533722	EHD2,0.035078149288892746	LOX,0.03423059359192848	GPC1,0.03410881385207176	SERPINE1,0.03137139976024628	GFPT2,0.03118777461349964	PHLDB2,0.029543278738856316	TGFB2,0.027648720890283585	PTPN7,0.02719961293041706	GAS6,0.026780715212225914	GPR1,0.02548576146364212	F3,0.023740747943520546	TNFRSF12A,0.022338077425956726	WAS,0.021811356768012047	CD53,0.02180539444088936	PDE1B,0.01907513290643692	ITGB1,0.018920691683888435	CAV1,0.018544871360063553	ITGA3,0.018147725611925125	BTK,0.01763632893562317	RND3,0.017434388399124146	OSMR,0.01734493114054203	NIBAN2,0.01706364005804062	PARVA,0.016854912042617798	FOSL1,0.01672455668449402	PALLD,0.016594616696238518	FRMD6,0.016222357749938965	NCKAP1L,0.016025079414248466	SPI1,0.015875063836574554	EGFR,0.015328139066696167	CCDC80,0.015317793004214764	CXorf21,0.014787512831389904	EAF1,0.014512189663946629	MYOF,0.01333521120250225	AHNAK2,0.013275791890919209	LILRA2,0.012391754426062107	KLHL6,0.012343096546828747	CD84,0.011306638829410076	AOX1,0.01127465721219778	P2RY8,0.01059532817453146	RASAL3,0.009857064113020897	MYO1G,0.00919455848634243	AXL,0.009160907939076424	AJUBA,0.007694922853261232	AC008878.3,0.00537870405241847
SYK	NDFIP1,0.23022803664207458	CD1C,0.030604133382439613	XCL2,0.028764257207512856	TCL1A,0.025297991931438446	BLK,0.022891899570822716	TRIM74,0.02265600487589836	KRTAP29-1,0.02163207158446312	UCHL1,0.01998114585876465	XPR1,0.018198374658823013	SULT4A1,0.017694778740406036	PCDHAC2,0.01757071539759636	DZIP1,0.0174368005245924	SERTM1,0.017153501510620117	CD80,0.01703162118792534	BLNK,0.01656363159418106	TREX1,0.01654244028031826	GTF3C4,0.016223082318902016	SYK,0.016118094325065613	EGR2,0.015640679746866226	LILRB1,0.015622694976627827	NXPE3,0.015585517510771751	PTCHD4,0.015539905056357384	PSMD5,0.015219348482787609	NIBAN3,0.014973501674830914	FCER2,0.014849487692117691	IGDCC4,0.014633399434387684	TMEM40,0.014453493058681488	SLC43A1,0.014393601566553116	OTUB2,0.014292774721980095	ZHX2,0.014286180026829243	GPRASP2,0.014024520292878151	DNAJC4,0.013816440477967262	PAM,0.013160301372408867	HLA-G,0.012442883104085922	GNPDA1,0.01224487368017435	SLAMF1,0.012137066572904587	ZNF132,0.011630519293248653	DNAJA1,0.011535516008734703	CD79B,0.010734057053923607	CD79A,0.00996306911110878	RGS17,0.009778780862689018	CCDC181,0.009672857820987701	TDRP,0.009363607503473759	GAREM1,0.00894356332719326	BHLHB9,0.008920258842408657	CD27,0.008691093884408474	BTLA,0.008636059239506721	IFNA2,0.008081563748419285	BRINP1,0.0076582785695791245
IGF2BP1	IGF2BP1,0.1326671838760376	OSTF1,0.0951826199889183	OLFM3,0.05154017359018326	DCX,0.03948340564966202	SOX11,0.03168085590004921	NDST4,0.02662038430571556	CLVS2,0.026074117049574852	CD274,0.022636130452156067	BHLHE40,0.021772241219878197	LDHAL6A,0.021577587351202965	PCDH17,0.01958647184073925	LRRC4C,0.019283654168248177	STMN4,0.017220675945281982	DNMT3A,0.017078397795557976	SHD,0.016989970579743385	CNTFR,0.016566654667258263	SLC41A2,0.016491051763296127	SKAP2,0.016447626054286957	ERLEC1,0.01578414998948574	SRRM4,0.014552748762071133	SP100,0.01452854834496975	COQ10B,0.014458094723522663	DNAJB8,0.014341907575726509	HS3ST4,0.014162465929985046	DRAM1,0.014084835536777973	CPEB4,0.013863551430404186	GPR139,0.013701770454645157	SKP2,0.013625094667077065	RRM2B,0.013370408676564693	RTP5,0.013344703242182732	SERPINF1,0.013232373632490635	TANK,0.012696675956249237	CUX2,0.012213537469506264	QSOX1,0.012144909240305424	ITGA3,0.012052694335579872	GNS,0.01204941887408495	HEXB,0.011925961822271347	CAMTA2,0.011225247755646706	ANO10,0.010948832146823406	ATP2B3,0.010346567258238792	TPTE2,0.009851225651800632	PTPN5,0.009817440994083881	DLK1,0.009607343003153801	BTBD10,0.009577728807926178	ATP1B2,0.008681803941726685	FICD,0.00864218920469284	STH,0.008346945978701115	SHISA7,0.007944310083985329	ABHD5,0.007853315211832523
RPS3	KLKB1,0.045272961258888245	CWF19L2,0.04322461038827896	MDM2,0.040732067078351974	RPS3,0.04017806425690651	PSEN2,0.03737674653530121	EDA2R,0.03662363439798355	PCF11,0.03501474857330322	RAMP1,0.03480733186006546	CYFIP2,0.03455057367682457	PTCHD4,0.0324331670999527	STX19,0.03195437788963318	MRPL48,0.03175150975584984	SPATA18,0.03165305033326149	DALRD3,0.03149035573005676	RPS27L,0.031275272369384766	KHDC1L,0.03074732795357704	NT5DC4,0.030552906915545464	PCBP4,0.02757803536951542	SESN1,0.025309348478913307	UCHL3,0.02520654909312725	IGSF8,0.024981997907161713	XPC,0.02419336326420307	WFDC2,0.023000698536634445	CDKN1A,0.0222109816968441	NMI,0.02214214764535427	ZNF131,0.021782483905553818	KNSTRN,0.02146982029080391	CGB7,0.020306985825300217	GAMT,0.019862765446305275	CDIPT,0.019581086933612823	TEX264,0.01841876283288002	GNA15,0.017245884984731674	CGAS,0.017199471592903137	SLC39A6,0.015725228935480118	CAB39,0.015327432192862034	BAX,0.010900773108005524	ARNT2,0.007917512208223343
DTYMK	GJA1,0.18657143414020538	LOXL1,0.08477052301168442	SERPINE1,0.056292999535799026	TAGLN,0.04604993388056755	GPR1,0.04193241894245148	SLC16A12,0.034601639956235886	VCL,0.028913402929902077	SPOCD1,0.026142364367842674	F3,0.02274969033896923	DSEL,0.02257530577480793	NGF,0.021208379417657852	IQCJ-SCHIP1,0.020596954971551895	ANXA1,0.020461460575461388	RRAS2,0.020197322592139244	VEGFC,0.018967103213071823	CAVIN1,0.01871783472597599	LOXL2,0.018613938242197037	PDCD1LG2,0.018103931099176407	PRR16,0.01799466274678707	APCDD1L,0.01732298731803894	DKK3,0.016838258132338524	COL12A1,0.01593998447060585	TNFRSF12A,0.01565941795706749	RRAS,0.014768769033253193	CKAP4,0.01460667047649622	EHD2,0.013757270760834217	MYOF,0.013716517947614193	CAV1,0.013712120242416859	DTYMK,0.013563147746026516	CCN1,0.013492612168192863	COL1A1,0.013199488632380962	TAX1BP3,0.012196067720651627	DSE,0.011906596831977367	CCN2,0.011122725903987885	PALLD,0.010125181637704372	CALHM5,0.010088791139423847	CCDC80,0.009883877821266651	SERPINH1,0.00984936486929655	AMIGO2,0.0067687868140637875	ADAMTS5,0.006597136612981558	LOX,0.006394187454134226	ADAMTS12,0.0030287608969956636
GATA1	GATA1,0.3200250267982483	ITGA2B,0.1126464456319809	DUSP21,0.08784018456935883	MFSD2B,0.03966061398386955	GYPB,0.022267073392868042	FCER1A,0.018891360610723495	RHAG,0.014613508246839046	SLFN14,0.014400518499314785	STEAP4,0.013799062930047512	GSTO2,0.013764473609626293	RBBP9,0.013628260232508183	YIPF2,0.01326721254736185	SLC50A1,0.012826312333345413	PRR5-ARHGAP8,0.012175358831882477	MUC1,0.011876295320689678	KLHL1,0.010983741842210293	CYP2U1,0.010829180479049683	PLCG1,0.010825136676430702	SESN1,0.010811707004904747	RHOF,0.01039817463606596	RDH16,0.00948899146169424	SNRPB2,0.009243849664926529	STX19,0.009093471802771091	ASIC4,0.008850953541696072	LZTS1,0.008432654663920403	LRIG2,0.008201869204640388	PCNA,0.008056586608290672	SEL1L3,0.007995832711458206	EBF3,0.0077833859249949455	MYO16,0.007342409808188677	PRC1,0.007192044518887997	UPK2,0.00715222954750061	ARHGAP8,0.007106129080057144	CCR4,0.007081425748765469	RBX1,0.006964600179344416	CA1,0.006960358005017042	FAM83A,0.006891918368637562	CDRT1,0.006829059217125177	CHMP1B,0.006493221502751112	PLVAP,0.006342427805066109	RHD,0.006080836057662964	DCP1B,0.006013539154082537	IRF3,0.005529199726879597	CRISP3,0.005336758680641651	NFE2,0.005274569615721703	APOC1,0.005216204561293125	TUBA1A,0.005141091998666525	CYB561,0.004757142160087824	FCGR1A,0.00370131921954453
JUN	PDCD1LG2,0.2929837107658386	ADAMTS12,0.0786304622888565	LAYN,0.06579281389713287	CCDC80,0.05919099599123001	ADAMTSL1,0.04407030716538429	INHBA,0.03798723965883255	MMP19,0.033528443425893784	SERPINE1,0.02988782525062561	TGFB1I1,0.02665436454117298	FLNC,0.020984893664717674	CAV1,0.019910989329218864	ADAM12,0.0198928602039814	HRH1,0.017615171149373055	RRAS,0.016657713800668716	CCN1,0.01615302450954914	FRMD6,0.015670200809836388	VEGFC,0.015231555327773094	COL5A1,0.013953435234725475	CDH13,0.013926522806286812	JUN,0.013394596055150032	EHD2,0.01220870390534401	BDNF,0.011856083758175373	FGF5,0.011118513531982899	GFPT2,0.011077666655182838	LOXL2,0.010244730859994888	MPP4,0.010215487331151962	LOX,0.009882946498692036	AOX1,0.009811586700379848	ADAMTS6,0.009782659821212292	CPA4,0.009367995895445347	LOXL1,0.008881019428372383	DKK3,0.008775925263762474	CCBE1,0.008269918151199818	AXL,0.006043759174644947	COL6A2,0.005698036402463913	ABI3BP,0.004647815600037575
RRAGC	RRAGD,0.17821703851222992	TGM2,0.052407968789339066	SEPTIN3,0.05226978287100792	TNFRSF12A,0.037813447415828705	FAM83A,0.03473052382469177	MEAK7,0.029230276122689247	SLC16A10,0.027344034984707832	PCED1B,0.025509288534522057	SLC1A4,0.025300968438386917	KRT18,0.023804349824786186	SDC4,0.023018207401037216	MVB12B,0.022768184542655945	OSMR,0.022611649706959724	RNF122,0.02194390259683132	PDXP,0.020570730790495872	PPP1R13L,0.02044309675693512	RENBP,0.02002655528485775	TRIP10,0.019924946129322052	LAMC2,0.019883286207914352	FAM124A,0.019122803583741188	EPAS1,0.018997017294168472	S100A16,0.01872977986931801	TMEM170B,0.018688632175326347	RRAS2,0.018663527444005013	IL18,0.018154645338654518	PEAR1,0.01764529012143612	GPM6B,0.017308998852968216	KRT7,0.017188170924782753	TMEM265,0.016853341832756996	GPRC5A,0.016406390815973282	MAN1C1,0.015591735951602459	RNF144A,0.01547959353774786	MYOF,0.014283619821071625	HES6,0.013773954473435879	RRAGC,0.013120872899889946	BCL2,0.012532785534858704	C19orf33,0.012390165589749813	EGFR,0.012366252020001411	ANXA3,0.008818767964839935	AHNAK,0.006065420340746641
COPG1	COPG2,0.1153048500418663	TMED9,0.06349029392004013	SIL1,0.04943838343024254	SDC4,0.04460476338863373	LRRC4,0.04301761835813522	SMARCA4,0.042507387697696686	TRAM1,0.037519671022892	TLCD3B,0.02889631688594818	INTS2,0.028530096635222435	ASPH,0.02837684378027916	PLS3,0.026071889325976372	COPG1,0.025006640702486038	TMEM151B,0.023486733436584473	TMEM121B,0.021529071033000946	TGFBI,0.021278461441397667	YEATS4,0.02039099857211113	KCNC1,0.0197429396212101	ZKSCAN2,0.019332153722643852	SH2D4A,0.0186005886644125	FNDC3B,0.01771664060652256	CENPH,0.01714104227721691	S100A16,0.017070915549993515	RPAIN,0.015969494357705116	FUCA2,0.015293589793145657	TMEM271,0.015273564495146275	ME1,0.014563594944775105	HAUS1,0.014547739177942276	PRR3,0.014114148914813995	ZNF138,0.011678960174322128	EDN1,0.01100432313978672	TMBIM1,0.010860658250749111	ANXA4,0.010477334260940552	MYOF,0.010230663232505322	CANX,0.009775656275451183	HNRNPA1,0.009710976853966713	GPC2,0.00967886857688427	PAX5,0.009629693813621998	TNFRSF12A,0.009243767708539963	CARMIL3,0.009164022281765938	MVP,0.008342662826180458	RRAS,0.007791661191731691	FAM163B,0.0077830771915614605	MBTD1,0.00771444384008646	PRSS23,0.006884690374135971	ATP1A3,0.0066950274631381035	ATP2B3,0.006691256072372198	S100A10,0.005206648726016283	ANKRD13B,0.0049120220355689526	ANKRD1,0.004522952251136303
UXS1	SPDEF,0.10894633084535599	UGDH,0.09715663641691208	LRRC31,0.05548480153083801	CATSPERB,0.04008498415350914	TMEM45B,0.029224982485175133	SGK2,0.02721029706299305	C4orf19,0.02499179169535637	TTC39A,0.023895079270005226	SMIM6,0.023816591128706932	MLPH,0.023458175361156464	FRK,0.022569941356778145	SLC9A2,0.02163603901863098	NCMAP,0.02082030102610588	NOL3,0.020093213766813278	C2orf15,0.01969686895608902	TMEM139,0.019594499841332436	MYO5C,0.019252877682447433	GOLT1A,0.019222049042582512	AKR1C3,0.01876223087310791	UXS1,0.01832667924463749	GCNT3,0.017686979845166206	FA2H,0.017027568072080612	BAIAP3,0.017009561881422997	PLS1,0.016508271917700768	LIPH,0.015401139855384827	TMEM238,0.015222943387925625	FOXA1,0.015081571415066719	SLC44A3,0.015066424384713173	HID1,0.015001790598034859	DMRTC2,0.014978168532252312	CYP4F12,0.014758354052901268	CAPN8,0.014729954302310944	ARFGEF3,0.013243886642158031	CARMIL1,0.012387333437800407	HNF1A,0.011878116056323051	CDH17,0.011874133720993996	SLC22A18,0.01186717301607132	ATP1B1,0.01156462263315916	HSF4,0.011130682192742825	AKR1B10,0.010726054199039936	KRTAP5-1,0.010696474462747574	HNF1B,0.01039800327271223	PLEKHA6,0.010197941213846207	BPIFB1,0.009699474088847637	EPB41L1,0.008594466373324394	ABCC3,0.008161228150129318	AGR2,0.004863325972110033
FGFR1	FGF2,0.2096490114927292	COL5A1,0.08925241976976395	DKK3,0.05314898118376732	FGFR1,0.045062825083732605	COL6A2,0.04486967623233795	COL6A3,0.044827207922935486	CREB3L1,0.04441320523619652	ADAMTS6,0.031808461993932724	GDF5,0.024445131421089172	FGF5,0.02424621395766735	RRAS,0.021599626168608665	GPR1,0.021398482844233513	PSG5,0.020679963752627373	APCDD1L,0.02033259905874729	PTGFR,0.019106414169073105	FZD2,0.018870437517762184	KRT34,0.017881864681839943	CNN1,0.015995532274246216	MAP1B,0.01517614908516407	RBMS3,0.013558140024542809	GLIPR1,0.01291376817971468	TMC6,0.012672469019889832	TGFBI,0.011644000187516212	SYTL1,0.011122254654765129	SSC5D,0.010849017649888992	MSRB3,0.010830261744558811	RBM24,0.00880085676908493	GJA1,0.008533542975783348	POSTN,0.008530101738870144	LOX,0.008398683741688728	ADAMTS2,0.007648882921785116	TICAM2,0.007586099207401276	NGF,0.007502179592847824	GPR176,0.007061928976327181	SYDE1,0.0067739104852080345	GFPT2,0.006719173397868872	ADAMTSL1,0.006696049124002457	DENND1C,0.006586565636098385	SERPINE1,0.006490481551736593	ALPK2,0.00633595185354352	COL1A1,0.006209316663444042	TRPC1,0.005884620826691389	AOX1,0.005876158829778433	PDCD1LG2,0.005726319272071123	BDNF,0.004384687170386314	ADAMTS12,0.0019003739580512047	FGFR1,0.0
E2F3	CDKN2A,0.1045515164732933	E2F3,0.09942547976970673	CDKAL1,0.036993514746427536	LRP12,0.033631421625614166	TIMM17B,0.03263305500149727	TNFAIP8L3,0.028778916224837303	CNOT1,0.02792639285326004	ZSCAN9,0.02719770558178425	ZKSCAN4,0.024111412465572357	PADI3,0.022244898602366447	LOXL1,0.02212735451757908	GOLGA8H,0.02171006053686142	KIAA0040,0.021507566794753075	LOX,0.020153053104877472	SEPHS2,0.019835099577903748	MRPL33,0.01980593055486679	RNASE1,0.019416945055127144	RB1,0.0191948339343071	MCCC2,0.018910067155957222	DYNC2H1,0.01823265291750431	RBM24,0.01789613999426365	ATF7IP2,0.017227226868271828	CHRFAM7A,0.01698368415236473	BACE1,0.0161835215985775	NRIP3,0.01541974302381277	DZIP1,0.014870149083435535	PYGO1,0.01481200847774744	FOXD1,0.01427438948303461	PLAUR,0.01411119382828474	TBXA2R,0.014000650495290756	SCN8A,0.013924759812653065	DAND5,0.013758706860244274	MCRIP2,0.013422190211713314	PPP1R11,0.013388385064899921	ZBTB8B,0.012786831706762314	STN1,0.012377612292766571	FHOD3,0.011778931133449078	KIAA1755,0.011337232775986195	ELOVL2,0.011149433441460133	CYBRD1,0.011125528253614902	KIAA0408,0.011116040870547295	ST18,0.01067263726145029	PGBD1,0.009638977237045765	DENND2A,0.009223700501024723	P2RY10,0.00917358323931694	SH3GL2,0.007157244719564915	ACY3,0.006969714071601629	CDH22,0.006439560558646917	GPR12,0.005258034914731979
PRKAR1A	RTL3,0.42711883783340454	PRKACA,0.04002271965146065	EVI2A,0.03379692882299423	ERBB3,0.033219482749700546	EMP3,0.029722174629569054	LGALS1,0.027902018278837204	PRR5-ARHGAP8,0.021899940446019173	CKMT1B,0.021177802234888077	IQANK1,0.020708749070763588	COL1A2,0.018877781927585602	RSU1,0.018708061426877975	MSN,0.01658017188310623	TC2N,0.015180681832134724	TICAM2,0.014947334304451942	NUCB2,0.014706705696880817	MISP,0.014325938187539577	VIM,0.014068486168980598	PRSS8,0.0139433229342103	BICDL1,0.013839132152497768	P3H1,0.013540362007915974	ZCCHC24,0.01268913596868515	GNAI2,0.012190288864076138	PRSS22,0.011975281871855259	PRKAR1A,0.01148720271885395	CD99L2,0.01123139914125204	RECK,0.010497797280550003	OVOL2,0.009783845394849777	EPN3,0.009747478179633617	MAP7,0.009607073850929737	ARHGAP8,0.009572605602443218	MRC2,0.009542705491185188	CAMSAP3,0.009104571305215359	TMEM30B,0.008830449543893337	LPAR4,0.007882229052484035	KDF1,0.007875210605561733	BEND6,0.007843676954507828	C1orf210,0.00748668797314167	AP1M1,0.00454479968175292	ANXA6,0.003820853540673852
IRS2	IRS2,0.09479939192533493	GFRA2,0.09377298504114151	TNFRSF12A,0.0748206228017807	UBTD1,0.05107400193810463	IQCJ-SCHIP1,0.049285463988780975	FAM163B,0.0358162447810173	PFN1,0.03542494773864746	SOCS3,0.03339255601167679	KLHL36,0.030030660331249237	SHD,0.02959435246884823	VCL,0.02717381715774536	RIMBP2,0.02660757303237915	NSG2,0.022812919691205025	MTURN,0.01974790170788765	CAVIN1,0.01944848708808422	MYCN,0.018799519166350365	INSM1,0.017888789996504784	SP100,0.01786230504512787	MARCHF11,0.01703936979174614	PLIN3,0.01659025251865387	DUSP26,0.01575527712702751	TMEM151B,0.014775553718209267	HSPA4,0.014718763530254364	SYT4,0.013964572921395302	FLII,0.013364526443183422	MAP3K14,0.01307392492890358	XYLT2,0.012975284829735756	SDC4,0.011770610697567463	TMEM229A,0.011489592492580414	CREB3L4,0.010608875192701817	CASTOR1,0.01009804755449295	CLVS2,0.00978757068514824	PDE3B,0.009645571932196617	CCN1,0.009630158543586731	MYOF,0.009611970745027065	STMN4,0.009447998367249966	RRAS2,0.009218454360961914	CNTFR,0.009153890423476696	CHGA,0.009115488268435001	DCX,0.008941670879721642	PLD2,0.008752207271754742	BLVRB,0.008487757295370102	SRRM4,0.008026578463613987	PROX1,0.007574881426990032	CPLX2,0.005505208391696215	ADCYAP1R1,0.0013845175271853805	AMER3,0.0011388773564249277	IRS2,0.0
CCT2	PRAMEF26,0.06188962236046791	FBXW9,0.03132094442844391	MOS,0.02879309467971325	MYH13,0.02791142463684082	ZNF516,0.027140313759446144	PCSK5,0.025692027062177658	USP46,0.02476590871810913	TTYH2,0.024201001971960068	FBXO16,0.023221246898174286	TTC38,0.022714467719197273	TMEM169,0.022037705406546593	CA14,0.021667366847395897	KCNAB1,0.02111930586397648	MAN2A2,0.020732149481773376	SIGMAR1,0.020725581794977188	SYNJ2,0.020499924197793007	P3H4,0.01971322111785412	MTX3,0.019233569502830505	PRCD,0.01912095583975315	TMEM168,0.018693866208195686	OCA2,0.01859739050269127	GPM6B,0.018585365265607834	PRDM7,0.01853591576218605	CCT2,0.017772799357771873	NBPF15,0.017654813826084137	CYGB,0.01743668131530285	TRPM1,0.017403416335582733	DIPK1C,0.017099013552069664	GOLGA6L4,0.01696799322962761	OXA1L,0.016818026080727577	ZNF536,0.016291385516524315	MUC21,0.0161677785217762	SEMA6A,0.015975965186953545	PMEL,0.015913434326648712	TBX2,0.015012593008577824	CCDC78,0.014845537021756172	NFE2L1,0.014717928133904934	UBE2Q2,0.014206605032086372	TMEM132A,0.01384013146162033	PDE4D,0.013655152171850204	CTNNA2,0.013589992187917233	IL17RD,0.013340169563889503	PLPPR5,0.01304301805794239	LZTR1,0.01258595660328865	DBNDD1,0.012307648546993732	C19orf67,0.01212977897375822	UBAP1L,0.011304020881652832	ADGRA3,0.011120503768324852	NSUN6,0.0110148461535573
ACO2	GJA1,0.1545528769493103	PROCR,0.05381089821457863	ADAM12,0.049708522856235504	PDCD1LG2,0.04509995877742767	TBC1D8B,0.04102976247668266	ITGA5,0.0384516566991806	TGFBI,0.03719126060605049	RAB11FIP5,0.0370095856487751	SRPX,0.033741194754838943	PTGFR,0.032141368836164474	GLIPR1,0.03120332583785057	TICAM2,0.030308322980999947	NAV3,0.029288403689861298	PLBD2,0.027295256033539772	PRR16,0.026677221059799194	VEGFC,0.02600226365029812	FGF5,0.025109170004725456	IL1R1,0.024890631437301636	SCG5,0.024007024243474007	LRP1,0.0235789455473423	STEAP3,0.02311641164124012	ARHGAP22,0.023105358704924583	SPOCD1,0.023027347400784492	LOXL2,0.021637214347720146	CKAP4,0.020708292722702026	CCDC80,0.020452793687582016	AOX1,0.019818056374788284	CALHM5,0.016586976125836372	ACO1,0.015036088414490223	ALPK2,0.012863053008913994	ACO2,0.012550879269838333
PPAT	TMEM45A,0.1347954124212265	GJA1,0.058154117316007614	CALD1,0.05632522329688072	LRP1,0.04449857771396637	MYB,0.0438937246799469	ANTXR1,0.03979736939072609	MARS2,0.03145012632012367	NGF,0.030626902356743813	EHD2,0.029775802046060562	RILPL1,0.02790272794663906	LAMB2,0.025056267157197	MMP2,0.025016402825713158	NDST1,0.023960236459970474	SYDE1,0.023635640740394592	PPAT,0.02254534140229225	FSTL1,0.022075364366173744	LOXL2,0.021850550547242165	IQCJ-SCHIP1,0.021846657618880272	MMP14,0.020454106852412224	KLHL32,0.01911832019686699	FRMD6,0.019104206934571266	HEG1,0.01875871978700161	COL1A1,0.018580937758088112	PTPN14,0.0179925374686718	GPX8,0.017378484830260277	COL4A1,0.01641317643225193	TNKS1BP1,0.016215039417147636	CKAP4,0.015321040526032448	FN1,0.015313574112951756	COL12A1,0.014636343345046043	LOX,0.014528526924550533	SNAI2,0.014477127231657505	CCDC80,0.013005873188376427	EXT1,0.012636635452508926	CAVIN1,0.012456826865673065	CCN1,0.011943208985030651	DKK3,0.009932898916304111	KIRREL1,0.009804576635360718	ADAM12,0.00872146524488926
PRDM1	JCHAIN,0.40360915660858154	NQO1,0.025173602625727654	DCC,0.02411690540611744	CD28,0.023960573598742485	PRDM1,0.023326437920331955	TMEM229A,0.02245325595140457	JAKMIP2,0.02158142253756523	DERL3,0.017663171514868736	ZBP1,0.01670551858842373	SLAIN1,0.016004780307412148	PEDS1,0.015773696824908257	TDRKH,0.014835418201982975	GLCCI1,0.014404693618416786	P2RY10,0.014150049537420273	FBXO40,0.014105184003710747	MRE11,0.013315267860889435	MYCN,0.012936831451952457	PPAT,0.012936041690409184	COMMD3-BMI1,0.012707430869340897	SLC27A5,0.012422410771250725	KCNA3,0.012107636779546738	FKBP5,0.01189031358808279	LCORL,0.011430442333221436	TNFRSF17,0.011391540057957172	NHSL1,0.011269091628491879	TIGIT,0.010921219363808632	POU2AF1,0.010889670811593533	TGIF2,0.010075608268380165	IRF4,0.009846152737736702	GABRB2,0.009468099102377892	GOLGA8S,0.009214264340698719	MZB1,0.009171316400170326	PPOX,0.009030931629240513	CD276,0.008649171330034733	FCRL5,0.008501661010086536	NEU3,0.008395524695515633	HIRIP3,0.008270131424069405	MORC1,0.008072786033153534	KIF2A,0.00792597234249115	PIM2,0.00762838264927268	CYTIP,0.00707828626036644	FAM72C,0.006966383662074804	ARHGAP19,0.006545725278556347	CPNE5,0.006379935424774885	HS3ST4,0.0060858032666146755	ENAM,0.005852588452398777	GABRR2,0.005308601073920727	IGLL5,0.0052536590956151485	LAX1,0.005206461064517498
KIRREL1	LOXL1,0.20946264266967773	FAP,0.06980807334184647	LOX,0.060183849185705185	COL8A1,0.0597761869430542	GFPT2,0.05274542048573494	HTRA1,0.04361521452665329	TGFB1I1,0.039645593613386154	WWTR1,0.024361133575439453	NNMT,0.022508639842271805	KLHL4,0.02184208296239376	S100A3,0.018429391086101532	ITGB3,0.018345339223742485	KIRREL1,0.018338417634367943	PLPP4,0.018097862601280212	TMEM158,0.01804063469171524	LGALS1,0.017412269487977028	SRPX,0.016465211287140846	FOXC2,0.01590888947248459	CPA4,0.014857448637485504	GLIS3,0.014635196886956692	TGFBI,0.0141640929505229	TNC,0.014096464030444622	SPOCD1,0.01408048439770937	VEGFC,0.012969334609806538	MYLK,0.012773649767041206	SPOCK1,0.011957122944295406	GBE1,0.011907730251550674	FN1,0.011774225160479546	SYDE1,0.011665556579828262	DCBLD2,0.010159077122807503	LRRC17,0.00965176708996296	DKK3,0.009229025803506374	TICAM2,0.008919741027057171	RTL8C,0.008916820399463177	INSYN2B,0.008269118145108223	ITGA11,0.008034284226596355	FLNA,0.00782870501279831	LOXL2,0.007392681669443846	COL12A1,0.006631763651967049	PDLIM7,0.006177171133458614	MMP2,0.005586187355220318	BDNF,0.005281323101371527	TPM1,0.005196915008127689	ADAM12,0.0028572555165737867	KIRREL1,0.0
PPM1D	EDA2R,0.4490247368812561	ZMAT3,0.05152106285095215	CDKN1A,0.04110480844974518	RPL22L1,0.03840843215584755	SPATA18,0.032490264624357224	FDXR,0.0305800624191761	SLC35A3,0.028620656579732895	RPL3,0.027783580124378204	MROH1,0.0210234634578228	SSU72,0.01751641184091568	WDR53,0.01750953122973442	PPM1D,0.017482969909906387	FAM83A,0.015134144574403763	MDM2,0.014904807321727276	SESN1,0.014891644939780235	RPS19,0.013614239171147346	CDKN2A,0.01357242651283741	IFFO1,0.012870566919445992	NHLRC1,0.012263959273695946	TNFRSF10B,0.01223277859389782	RPS27L,0.011805684305727482	CCNG1,0.011556071229279041	XPC,0.009974094107747078	ESRP2,0.00975231546908617	PTCHD4,0.009402574971318245	BAX,0.008701843209564686	ST14,0.007952935062348843	LCE1B,0.007086426019668579	BBC3,0.00702928751707077	DDB2,0.006642184220254421	DNAI3,0.006325896363705397	DCP1B,0.005295917857438326	CNKSR1,0.004522956442087889	AEN,0.00446337228640914	GRHL2,0.002829577075317502	ACTA2,0.0020601111464202404	CYFIP2,0.002048077527433634
LIN28B	LIN28B,0.11080463975667953	TRIM71,0.07797782123088837	GYS2,0.05974067375063896	CFHR5,0.04985618218779564	TMEM229A,0.03114563226699829	TMEM212,0.028927413746714592	MYOF,0.02183731086552143	ARG1,0.02175460197031498	FBL,0.02056083083152771	LYRM4,0.020139478147029877	HBQ1,0.02007218450307846	OLFM3,0.019306520000100136	MDN1,0.018525563180446625	PROKR1,0.018450699746608734	PTPN5,0.018421493470668793	TNFRSF1A,0.017975855618715286	NAALAD2,0.016498073935508728	DUSP26,0.015940655022859573	AHCY,0.01579730212688446	ANGPTL3,0.015781568363308907	KNG1,0.014994222670793533	ITGA3,0.014270381070673466	PLA2G12B,0.014088834635913372	ARNTL,0.013977604918181896	NEFH,0.01394564751535654	ZNF529,0.013772794976830482	ULBP2,0.013141312636435032	SULT1C4,0.01294388435781002	F13B,0.012920599430799484	CBLN1,0.012898164801299572	OSMR,0.012856033630669117	SDC4,0.012796793133020401	S100A6,0.012564797885715961	AGXT2,0.012524320743978024	NEUROD4,0.011965359561145306	SRRM4,0.01184922456741333	OIT3,0.011570735834538937	MIXL1,0.011404808610677719	DDN,0.011056517250835896	AKAP4,0.011017972603440285	MYCN,0.010922820307314396	FBXW12,0.009972901083528996	TIMM13,0.009905423037707806	ASGR1,0.009806305170059204	GPRC5A,0.009352914057672024	PAQR9,0.009316330775618553	PCDH8,0.009042945690453053	NOP56,0.008876887150108814	CAMKV,0.00846497155725956
NMNAT1	TJP1,0.1973862498998642	CD53,0.12227906286716461	SEPTIN1,0.06316463649272919	POU2AF1,0.04604059457778931	SLAMF1,0.02877122163772583	FERMT3,0.027942653745412827	NT5E,0.025914402678608894	MET,0.02465200424194336	GPRC5A,0.02254083752632141	RIN2,0.021346095949411392	PTPN7,0.01956576481461525	SRPX2,0.01893729530274868	P2RY8,0.01886911876499653	HMGA2,0.018804853782057762	NMNAT1,0.017574463039636612	KRT15,0.015587389469146729	LAX1,0.014417866244912148	NCKAP1L,0.0143194030970335	PLAU,0.013913897797465324	FHL2,0.013695349916815758	MYOF,0.013642356730997562	GPR174,0.013300989754498005	TNFRSF12A,0.01318482868373394	EGFR,0.011491735465824604	F3,0.010349120013415813	YAP1,0.010294127278029919	KLHL6,0.00945303961634636	CAV2,0.009104441851377487	RASAL3,0.009064247831702232	S100A2,0.00875924527645111	NIBAN2,0.008678673766553402	MAP4K1,0.008600469678640366	RHOH,0.008426802232861519	ITGA2,0.008352505974471569	BCAR3,0.008241788484156132	DOCK1,0.008182292804121971	SDC4,0.00794033519923687	SPN,0.007922478020191193	LAMB3,0.007769105490297079	IKZF1,0.007720313500612974	LAMC2,0.007545193191617727	CD48,0.007165632210671902	CXorf21,0.007043955847620964	BTK,0.007000787183642387	CD84,0.006040801759809256	WAS,0.005780634470283985	EPHA2,0.005757696460932493	SNX20,0.005648224614560604	CD79B,0.005226135719567537
MAPK1	ROPN1B,0.3742713928222656	KRTAP13-2,0.060212552547454834	CPN1,0.054078541696071625	MRGPRX4,0.051350388675928116	RHOJ,0.01925218291580677	MLANA,0.015204229392111301	TEX13D,0.015075569972395897	PLXNA1,0.014989781193435192	SORCS1,0.014199494384229183	SHC4,0.01409970037639141	DCT,0.01409729290753603	TRIM51,0.013884228654205799	EGR3,0.013563322834670544	SLC38A1,0.013495572842657566	S100B,0.013420791365206242	PLP1,0.013299627229571342	PARVA,0.013298853300511837	PMP2,0.013004577718675137	SOX10,0.012707642279565334	NEDD9,0.012126541696488857	RXRG,0.011844079941511154	CMTM7,0.011493992060422897	LGALS3,0.011407468467950821	GAPDHS,0.011369054205715656	CYP27A1,0.011155933141708374	CTSA,0.010116144083440304	SPRY2,0.01009793858975172	MAPK1,0.010053910315036774	MIA,0.00923803448677063	MFGE8,0.009216283448040485	PLOD3,0.009193750098347664	GLMP,0.009158594533801079	HOXB6,0.009075462818145752	TYR,0.00896634254604578	SGK1,0.008654913865029812	TNFRSF14,0.00847898330539465	PLEKHA4,0.00789689552038908	EDNRB,0.006663884036242962	GSTO1,0.006508201826363802	GSN,0.00647498294711113	LAMA4,0.006375682540237904	TRPM1,0.006241795606911182	ITIH6,0.005509006790816784	SLC24A5,0.005375656299293041	C10orf90,0.0052391523495316505	ROPN1,0.005164680536836386	DIPK1C,0.004972594790160656	CDH19,0.0030976745765656233	MMP8,0.002011846983805299
FOSL1	AXL,0.17653657495975494	SERPINE1,0.06745538860559464	ITGBL1,0.06537654995918274	VEGFC,0.054984092712402344	F3,0.05153462290763855	RRAS,0.04793792963027954	PLAU,0.04756833240389824	FOSL1,0.0421614944934845	CAV1,0.03269843012094498	SMURF2,0.02996254153549671	INHBA,0.028755195438861847	SRPX2,0.024159349501132965	EFEMP1,0.023951947689056396	OSMR,0.023564988747239113	LTBP2,0.02097891829907894	EGFR,0.020563442260026932	CAV2,0.02040299028158188	FRMD6,0.01901208981871605	EHD2,0.018894802778959274	BCAR3,0.018584759905934334	DKK1,0.01753411628305912	MT2A,0.017355255782604218	CPA4,0.015513401478528976	ANXA2,0.01549997553229332	NT5E,0.014472437091171741	AHNAK2,0.014373653568327427	TNFRSF12A,0.01355824526399374	ADORA2B,0.012640767730772495	ITGA3,0.012140681967139244	MEAK7,0.012105030938982964	MYOF,0.011254615150392056	ABLIM3,0.008467383682727814	FOSL1,0.0
CCDC22	VPS35L,0.06725673377513885	TAS2R60,0.06373466551303864	GABRA1,0.05573750287294388	RUNX1T1,0.03750571236014366	LHFPL1,0.029682576656341553	PMEL,0.028978822752833366	YIPF6,0.027090253308415413	SCML1,0.026203542947769165	TAS2R38,0.02531915158033371	GPR143,0.022726761177182198	RTN1,0.02111108787357807	ITGB8,0.021100042387843132	JOSD1,0.02039146050810814	PDX1,0.020366918295621872	NTSR1,0.02003256231546402	DACH1,0.01954793930053711	LAMB4,0.01891561970114708	FAIM2,0.01716071367263794	CHKB,0.017098717391490936	PTX4,0.016671275720000267	DAPK1,0.016624413430690765	DHRS12,0.016541538760066032	NEDD9,0.016529299318790436	UBXN4,0.016398640349507332	GLG1,0.016360362991690636	GAPDHS,0.016196969896554947	CTAGE6,0.016185475513339043	IGFBP7,0.01613202504813671	MITF,0.016125205904245377	CCN5,0.01608905754983425	TYR,0.015372954308986664	TERB1,0.014949500560760498	CEMIP2,0.014465570449829102	CCR6,0.014350096695125103	MLANA,0.014156842604279518	H6PD,0.013502291403710842	BIRC7,0.012941368855535984	COL4A1,0.012732519768178463	IL1R2,0.012523968704044819	TAS2R7,0.012501640245318413	PPP1R3B,0.012323644943535328	PPP1R1B,0.011707943864166737	UCN2,0.010974032804369926	NUDT15,0.010953358374536037	TRIM38,0.010550815612077713	TRPM1,0.009508496150374413	CCDC22,0.00942067988216877	TAS2R8,0.009367890655994415	RTP4,0.008787953294813633
TFAP2C	TFAP2C,0.21059539914131165	ASCL4,0.07478243857622147	LYZL2,0.04611316695809364	TNFRSF9,0.0382964126765728	TSPY2,0.028642745688557625	GJA5,0.027026601135730743	ITIH6,0.024542316794395447	MMP13,0.02344522997736931	FAM174B,0.022991690784692764	TM4SF19,0.022085711359977722	NPM3,0.02150002494454384	CH25H,0.02019304782152176	ZNF687,0.017028765752911568	ZNF672,0.016148850321769714	SETDB1,0.01577327400445938	CREB3L4,0.015490906313061714	VMP1,0.015025460161268711	TIMM13,0.014719159342348576	PSMD4,0.013890563510358334	RASSF9,0.01384602952748537	ELAPOR1,0.013581044971942902	LRRC26,0.013568186201155186	IL15RA,0.013473175466060638	IDH2,0.013215772807598114	RGS16,0.013075387105345726	CD68,0.012947502546012402	IRF9,0.012917628511786461	MAPK4,0.012356841936707497	SNRPE,0.011937080882489681	NAP1L1,0.011315680108964443	TWNK,0.0111044617369771	IL31RA,0.010497448034584522	COX20,0.010449152439832687	TEX37,0.010087407194077969	SRARP,0.010015037842094898	OASL,0.009977899491786957	SLC5A6,0.009533239528536797	CAPSL,0.009507223963737488	LRP2,0.009494100697338581	APOD,0.00923104677349329	SLC5A8,0.009072727523744106	DDX59,0.008872363716363907	ATP1A4,0.00865226425230503	IGFBP6,0.008614953607320786	PLAU,0.008527715690433979	CFB,0.00822435598820448	CHTOP,0.008117918856441975	OTOR,0.008098555728793144	PSD,0.00740756606683135
IRF2BP2	SIGLEC12,0.14765527844429016	MS4A3,0.12591128051280975	FCGR1A,0.060546763241291046	INAVA,0.05670049786567688	MNDA,0.0462682731449604	IRF2BP2,0.03232956677675247	PTPN6,0.02560059167444706	VAMP8,0.023274697363376617	FUT7,0.02299484796822071	PRAM1,0.021255137398838997	TYROBP,0.02110421098768711	GJC1,0.020185621455311775	SPI1,0.02001909166574478	IL1RN,0.019250940531492233	PSD4,0.018388843163847923	RNASE2,0.01769244484603405	FGD1,0.016711333766579628	MYO1F,0.016007795929908752	NRSN2,0.015532363206148148	FGD3,0.015295485965907574	TMEM150B,0.015097987838089466	DENND2D,0.014883218333125114	P3H3,0.01473199762403965	ERP27,0.014314102940261364	ILDR1,0.013682165183126926	DENND1C,0.013630591332912445	BIK,0.012944321148097515	CNTNAP1,0.01292333286255598	VIM,0.012854011729359627	CTSG,0.012783578597009182	PTK2B,0.012224441394209862	STX2,0.011481819674372673	TNNI2,0.011221160180866718	CEP112,0.01095205545425415	DAPP1,0.009995436295866966	HSH2D,0.009739769622683525	LILRA2,0.009544085711240768	PRTN3,0.00920703262090683	RAB44,0.009008685126900673	CD300LF,0.008515962399542332	ATP8B4,0.007727614603936672	APOBR,0.005807013716548681	ANKRD22,0.0040045492351055145
TFRC	LRP1,0.12596571445465088	GJA1,0.09032576531171799	MYB,0.05549445003271103	SMARCA1,0.05068563297390938	SYDE1,0.036191683262586594	TCEAL9,0.033572230488061905	COL1A1,0.03253334015607834	EXOC6B,0.030462514609098434	MMP2,0.027731455862522125	RBFOX2,0.02748001739382744	LAMB2,0.02713201753795147	ENAH,0.024625413119792938	DOCK1,0.023220015689730644	KIF13A,0.022390933707356453	TFRC,0.021155813708901405	COL5A2,0.020489562302827835	COL4A1,0.020213143900036812	ANTXR1,0.019664138555526733	IL2RG,0.01927400752902031	DKK3,0.01833188533782959	SPN,0.016711896285414696	CD48,0.01658409833908081	TNFAIP8L2,0.016270050778985023	GPX8,0.016194498166441917	KLHL6,0.015884099528193474	P2RY8,0.015812542289495468	PTPN7,0.01492815837264061	RILPL1,0.014662914909422398	COL12A1,0.014571763575077057	CKAP4,0.013679934665560722	EML1,0.01339773926883936	NCF4,0.012953932397067547	MXRA7,0.012846601195633411	BTK,0.012010229751467705	CCDC80,0.011756010353565216	LOX,0.011345559731125832	IKZF1,0.010304844006896019	SNX20,0.009945493191480637	CD276,0.009286942891776562	CXorf21,0.008125634863972664	CALD1,0.005787298083305359
CYB5B	CYB5A,0.17403952777385712	ST6GAL2,0.03470318764448166	EFHD2,0.03419586643576622	BPHL,0.032337889075279236	CPE,0.03188943490386009	STK10,0.03109491989016533	RHOBTB1,0.030936265364289284	TLN2,0.029113464057445526	SOX4,0.029112709686160088	SMAD7,0.027820374816656113	RTKN2,0.02578982152044773	OLFML3,0.0256351251155138	SERPING1,0.025146981701254845	ID2,0.024373991414904594	RAC2,0.024281861260533333	PARD3B,0.02368599735200405	GJA3,0.02315072901546955	SIPA1L2,0.02264624461531639	YBX2,0.0226365365087986	PBX1,0.022432927042245865	MYCN,0.022189538925886154	GFRA1,0.022170668467879295	ZFHX3,0.020844988524913788	CYB5B,0.019574284553527832	TLE2,0.019356893375515938	DDAH2,0.01935054175555706	HLF,0.018733885139226913	GPR137C,0.01789163053035736	NFYB,0.01766328141093254	PRLR,0.016208171844482422	FNBP1L,0.015669947490096092	PRR36,0.013636627234518528	ZNF879,0.013554790057241917	BCL2A1,0.013061212375760078	APOBEC3C,0.013021559454500675	ZSCAN18,0.012979908846318722	GNA15,0.010821356438100338	C1orf198,0.010585438460111618	AKAP5,0.007661361712962389
GRK2	S100A14,0.12636154890060425	TMEM30B,0.08942977339029312	ELMO3,0.060036540031433105	MPZL2,0.049819957464933395	PRSS22,0.047660596668720245	EHF,0.04706394672393799	OVOL1,0.03843069076538086	LAD1,0.03600075840950012	LCN2,0.034271277487277985	RAB25,0.03126576915383339	PRSS8,0.027489980682730675	RNF223,0.025520676746964455	C1orf116,0.025097884237766266	EPCAM,0.02301783859729767	ANO1,0.022885240614414215	CBLC,0.02251814678311348	IQANK1,0.021323932334780693	TMEM125,0.021105606108903885	FXYD3,0.01975855603814125	CLDN4,0.01848999224603176	ESRP1,0.018476825207471848	IRF6,0.017746098339557648	EPPK1,0.01704801246523857	GRHL2,0.016501499339938164	C1orf210,0.016348745673894882	CLDN7,0.01593315601348877	MARVELD3,0.01456855982542038	EPN3,0.014356468804180622	MAL2,0.013667689636349678	GRK2,0.013482300564646721	CDH1,0.013464406132698059	AGR2,0.011716872453689575	SLC52A3,0.010110625065863132	B3GNT3,0.009672648273408413	KDF1,0.009357346221804619
LTO1	DNAJB11,0.03273552656173706	FCGR2B,0.03207048401236534	CLPTM1L,0.030551262199878693	TXNDC11,0.02982189506292343	HSFX4,0.027692627161741257	RPL36,0.026434868574142456	TMED5,0.025861240923404694	CXCL8,0.024973250925540924	RPS4X,0.02462332509458065	NAT9,0.02452048473060131	RPS3A,0.024339620023965836	SEC62,0.02428101934492588	FNDC3B,0.02415657974779606	LRIT2,0.023871207609772682	SOCS2,0.02380390651524067	SPAG4,0.023104825988411903	ARPC1B,0.023060327395796776	B2M,0.022400273010134697	ZNF121,0.021963762119412422	NXNL2,0.02167707309126854	IMPDH2,0.021398065611720085	RPL13A,0.0212575551122427	NUDC,0.020970134064555168	SFTPA1,0.020949723199009895	CCL20,0.02053780108690262	CXCL6,0.020273419097065926	CCT2,0.019726388156414032	RPSA,0.019284432753920555	TWIST2,0.018894359469413757	EEF2,0.018821438774466515	CCDC60,0.018776027485728264	ZDHHC7,0.018662404268980026	APLP2,0.01844104193150997	IGSF9B,0.0181270781904459	NLGN2,0.01795913837850094	RPL34,0.01783095858991146	LTO1,0.016843339428305626	RPS13,0.016833674162626266	SRD5A1,0.016820600256323814	ANXA1,0.016280172392725945	SELENOT,0.015990732237696648	EPHA8,0.015569101087749004	PAK5,0.014822268858551979	RPL17,0.014316643588244915	CAV2,0.013502686284482479	RPL3,0.010717907920479774	ADAMTSL3,0.008900626562535763	ADGRG6,0.008208110928535461	ADAMTS19,0.007340616546571255
IPPK	IKZF1,0.1012740433216095	CD53,0.09372709691524506	GJA1,0.06393703818321228	PTPN7,0.045950502157211304	HCST,0.037928078323602676	SPI1,0.03744933381676674	ZNF101,0.028889689594507217	TMTC3,0.02465209923684597	GMFG,0.02357945777475834	COL17A1,0.0228172205388546	PLS3,0.021802006289362907	P2RY8,0.02100592479109764	LRRC8A,0.019916759803891182	TBC1D2,0.019757913425564766	TJP1,0.019748128950595856	TEAD3,0.018691115081310272	STAP1,0.017692167311906815	F3,0.017027409747242928	SPN,0.01696809008717537	EXOC6B,0.016907725483179092	MYOF,0.016610443592071533	CLECL1,0.016322776675224304	NCKAP1L,0.01612536981701851	EHD2,0.015470325015485287	CORO7,0.014808532781898975	LRP1,0.014593813568353653	TSPAN6,0.014226485043764114	SRPX2,0.014143995009362698	YAP1,0.013758459128439426	WAS,0.013413488864898682	BNC1,0.013378307223320007	LAIR1,0.01294446736574173	MANBAL,0.012755557894706726	EPHA2,0.0118157509714365	IQCJ-SCHIP1,0.011509191244840622	CCDC80,0.011171693913638592	FAM78A,0.011122225783765316	IPPK,0.011069162748754025	EGFR,0.010948232375085354	RASAL3,0.010737917385995388	TNFAIP8L2,0.009546349756419659	CXorf21,0.00902349129319191	BCAM,0.008924833498895168	CD48,0.006700364872813225	BIN2,0.006668172776699066	AJUBA,0.006606488488614559	FBLIM1,0.0057366471737623215	BTK,0.005308065563440323	ARHGAP15,0.004837710876017809
PPM1G	EDA2R,0.1841707080602646	ZMAT3,0.07686905562877655	PITX1,0.05953913554549217	VGF,0.04136749356985092	RPL22L1,0.03663037344813347	CDKN1A,0.03634321689605713	ERCC1,0.03552119433879852	HTATIP2,0.03156767785549164	STXBP2,0.02785501442849636	KHDC1,0.02678929641842842	RPS27L,0.02612258680164814	CWF19L2,0.026049744337797165	ELF4,0.024377653375267982	USP28,0.021569866687059402	SOX10,0.020762890577316284	SESN1,0.020044254139065742	PLP1,0.01934492215514183	SLFN13,0.018993347883224487	LTO1,0.018950682133436203	OCIAD2,0.018272168934345245	TUBA4A,0.01737665943801403	TRAF2,0.01728496514260769	MDM2,0.01558885257691145	UPF3B,0.015237251296639442	EGR3,0.015030899085104465	KIF18A,0.014612485654652119	PTCHD4,0.013850363902747631	FDXR,0.013539870269596577	TBX2,0.013518945313990116	MMP8,0.01302226260304451	FAM83A,0.011861252598464489	CENATAC,0.010773359797894955	DPH7,0.009695167653262615	BAX,0.00877293199300766	PPP6R3,0.008716701529920101	PPM1G,0.00851021520793438	CNKSR1,0.008355725556612015	PMP2,0.008167441934347153	ACTA2,0.004943413659930229
STAMBP	ITGB6,0.06516975164413452	PLEKHO2,0.04777200147509575	RPL4,0.041698768734931946	VPS35L,0.04132029414176941	VSIG1,0.03871964290738106	PXK,0.03692198172211647	QARS1,0.03461933881044388	CTSV,0.03206789493560791	SOX13,0.030128905549645424	PLCXD2,0.028590422123670578	THSD1,0.028034383431077003	DOCK11,0.027878588065505028	KLF3,0.026719458401203156	VWA1,0.024708714336156845	IL21R,0.023977601900696754	DOCK2,0.02328672632575035	RIPK4,0.0230693481862545	HCAR3,0.023035380989313126	RINL,0.022713379934430122	EI24,0.022226747125387192	CLDN1,0.02219592034816742	PRODH,0.022133106365799904	COX7A2L,0.02157345600426197	R3HCC1,0.02004646323621273	TESPA1,0.01952732726931572	MPZL2,0.01924164779484272	RPS16,0.018794666975736618	TSPAN1,0.017819460481405258	STAMBP,0.01736670546233654	GRB7,0.015756264328956604	HS3ST1,0.015620364807546139	C3orf18,0.015158260241150856	SLC44A3,0.014732936397194862	ADORA3,0.014435822144150734	COBLL1,0.014025801792740822	GMFG,0.012934911996126175	NPRL2,0.011997662484645844	SOBP,0.011826724745333195	GSDMC,0.011092765256762505	FGD4,0.010912674479186535	ARHGEF6,0.008784172125160694	ACTR8,0.008392330259084702	ACE2,0.008060600608587265	CXorf21,0.004910619463771582
TRIM8	HS3ST4,0.4486284554004669	TPTE2,0.10355928540229797	GLG1,0.022952884435653687	PAX7,0.021551895886659622	MUC13,0.017785996198654175	LOXHD1,0.01618497632443905	CCDC198,0.01564217545092106	TRIM8,0.015036024153232574	SERPINA1,0.014227395877242088	NAA50,0.013658929616212845	OR10A6,0.013091537170112133	MAZ,0.012427174486219883	PTGER3,0.011174282990396023	KRT25,0.010388308204710484	DLG2,0.010387947782874107	PLLP,0.010181711986660957	SMIM6,0.010088660754263401	SMPDL3B,0.010029357858002186	PCDH8,0.009861169382929802	TMEM229A,0.009702104143798351	NKX2-2,0.009285255335271358	PTGER2,0.008946710266172886	KRT8,0.008677332662045956	RAX,0.008656486868858337	MMP7,0.00818756502121687	PPP1R1A,0.00791284441947937	PRRG3,0.007887894287705421	SLC35F1,0.007835415191948414	BTC,0.00754516338929534	INPP4B,0.00748481135815382	ESRRB,0.007440425455570221	TMEM40,0.007347447797656059	CCDC68,0.0071539077907800674	NAALAD2,0.007065643090754747	PRDM2,0.007057886570692062	PLPP2,0.006617681123316288	DSC2,0.0065468731336295605	ACTN2,0.0063843498937785625	MSLN,0.006211486645042896	TRNP1,0.006110010668635368	KCNA2,0.005736255086958408	L3MBTL2,0.0052494145929813385	ARHGEF6,0.0044256048277020454	LIPI,0.004401050042361021	EFS,0.004250391386449337	GPRC5A,0.004107004031538963	IL18,0.003945317585021257	TRMT9B,0.003863424528390169	CEP97,0.003758166218176484
VMA21	VMA21,0.15099379420280457	RTL8C,0.05144694447517395	POLR1D,0.045434992760419846	LDOC1,0.04452238604426384	HCAR3,0.04419774189591408	EMD,0.04126644879579544	NAA10,0.03545064479112625	IDH3G,0.03496097773313522	EOLA2,0.03307023271918297	ELF1,0.03254953399300575	F8A1,0.03009568713605404	LAGE3,0.029753562062978745	VAMP7,0.028302032500505447	RTL8B,0.026532437652349472	RTL8A,0.02651408314704895	RBMX2,0.0254741832613945	TMEM179,0.025166518986225128	NKAP,0.024556303396821022	F8,0.023072481155395508	SLC10A3,0.02277609147131443	FAM50A,0.022558031603693962	FAM3A,0.022050559520721436	HMGB3,0.02063276618719101	GDI1,0.020155487582087517	PGRMC1,0.0185733363032341	TIGD7,0.01832125149667263	UBL4A,0.017958644777536392	CMC4,0.017894858494400978	ZNF30,0.015398932620882988	PSMD10,0.014496905729174614	AOX1,0.012266450561583042	VPS35L,0.012188470922410488	ALG13,0.011367131024599075	VMA21,0.0
NMT1	NMT2,0.449300080537796	TMEM14C,0.03451164811849594	DCBLD2,0.03270810842514038	FAM171A1,0.02641124837100506	RTN4,0.025667568668723106	CRIM1,0.023585863411426544	NMT1,0.02239632047712803	COL6A1,0.020812196657061577	COL6A2,0.020527353510260582	FLNA,0.02049271948635578	LACTB,0.01881643384695053	LGALS1,0.0183819942176342	TICAM2,0.01733497716486454	RTL8C,0.017286470159888268	NRP1,0.017257433384656906	GLIS3,0.017009137198328972	RUSC2,0.016505539417266846	GLIS1,0.015896331518888474	TRPC1,0.015551772899925709	LOX,0.01532665640115738	CSF1,0.014563669450581074	LOXL2,0.014563523232936859	OPTN,0.014153138734400272	NAV3,0.014006299898028374	MYBL1,0.013997216708958149	COL8A1,0.013111555948853493	INSYN2B,0.012531518936157227	COL13A1,0.012075475417077541	CCN1,0.009813424199819565	RAB11FIP5,0.009741351939737797	BDNF,0.009723850525915623	MSANTD3,0.007949210703372955	AOX1,0.005062256008386612	ALPK2,0.0029276085551828146
CTPS1	IL2RG,0.14031390845775604	MAGED2,0.0837290808558464	S1PR4,0.07632358372211456	HSH2D,0.03893298655748367	GJA1,0.03531148284673691	MAGED1,0.030767740681767464	LAIR1,0.030454188585281372	P2RY8,0.0298413448035717	LAT2,0.028310580179095268	EML1,0.02646619640290737	ICAM2,0.0263507179915905	SLC17A9,0.026214754208922386	VAV1,0.02518313005566597	LAPTM4A,0.023686008527874947	TPM1,0.019886210560798645	MXRA7,0.019843656569719315	CTPS1,0.019787054508924484	SPN,0.018942667171359062	RTL8A,0.01846003532409668	TBC1D9,0.01826147921383381	TCEAL9,0.017426392063498497	SCARA3,0.017229154706001282	FERMT3,0.017210431396961212	GMFG,0.01642480306327343	SNX20,0.015628738328814507	FKBP9,0.01558413915336132	MYO1G,0.015388062223792076	SYDE1,0.014840155839920044	CD53,0.014642941765487194	TCEAL4,0.014429369941353798	FGD1,0.013151603750884533	RTL8C,0.012912505306303501	MARCKS,0.012221463024616241	DEF6,0.012204719707369804	PTPN7,0.010172716341912746	IKZF1,0.009612885303795338	COL5A2,0.009413155727088451	CXorf21,0.00929785706102848	CAMSAP2,0.004886948969215155	CALD1,0.003727748291566968	CD48,0.0033856923691928387	SASH3,0.0031416595447808504
PHOX2B	PHOX2B,0.34174126386642456	HAND1,0.03133203089237213	SPATA22,0.027976151555776596	RERG,0.0200043898075819	SYT4,0.018457315862178802	VASH2,0.017280619591474533	PLCB1,0.017199819907546043	TSPAN9,0.016837339848279953	ZKSCAN7,0.01679653488099575	MYCN,0.01583237200975418	ZSCAN23,0.015745079144835472	PYCARD,0.015610117465257645	MAB21L1,0.01398971676826477	SLC1A2,0.013903648592531681	POTEI,0.013350201770663261	MLF1,0.01334571186453104	ZNF607,0.013292440213263035	STMN4,0.013229342177510262	SLC22A17,0.012515217997133732	RNASE2,0.01232308428734541	ZNF343,0.012315254658460617	RBMXL1,0.012262647040188313	ERC2,0.011942668817937374	MYH10,0.011156040243804455	CHRNA3,0.010540510527789593	RNFT2,0.010501328855752945	LRRN3,0.010457959957420826	HIF3A,0.01044139452278614	VANGL2,0.010396833531558514	H4C5,0.010289509780704975	NKAIN1,0.010279095731675625	CNTFR,0.010275897569954395	ZC3H12D,0.010194698348641396	TLX2,0.010090496391057968	TUBB2B,0.010088087990880013	PCDHA7,0.01006193645298481	TRIM21,0.00999933946877718	NRSN1,0.00972843635827303	SHD,0.00967924203723669	MSI1,0.009657430462539196	P2RX3,0.009452934376895428	CHRNB4,0.009432290680706501	NAALAD2,0.009427212178707123	PHC1,0.009257148951292038	MAB21L2,0.009163000620901585	PCDHB4,0.008853975683450699	CAVIN4,0.00856060441583395	TMEFF1,0.008417950011789799	PLPPR5,0.007955054752528667
MZT1	CYP4F8,0.049718212336301804	BORA,0.03903871402144432	OR52N5,0.03469672426581383	PPP1CB,0.032803360372781754	TTC21A,0.03139379993081093	TMTC1,0.027677297592163086	NPLOC4,0.027581024914979935	STOML1,0.027389802038669586	SMAD7,0.027210909873247147	SLC39A6,0.027141185477375984	MTARC2,0.027019435539841652	NSUN2,0.02684592455625534	GMPPB,0.026026494801044464	FAHD1,0.025713255628943443	PIGQ,0.025645066052675247	SLC25A10,0.024942021816968918	RAI2,0.024890435859560966	OTUD7B,0.02480003982782364	MTMR3,0.02387487329542637	OBI1,0.023097140714526176	P4HTM,0.022656884044408798	UBALD1,0.022566141560673714	MED29,0.021741457283496857	P3R3URF-PIK3R3,0.020973416045308113	PPP1R37,0.020207036286592484	ZNF213,0.02005491591989994	TBCD,0.01962387003004551	ESD,0.019543934613466263	SGSH,0.018718544393777847	RPL21,0.01859525963664055	MRPS2,0.018422482535243034	SLC26A11,0.01819133572280407	TSC2,0.018089281395077705	MRTFB,0.018041348084807396	TIGD6,0.017656562849879265	NLRP2,0.017381228506565094	MZT1,0.016775008291006088	WBP1,0.014894657768309116	HAGH,0.014512001536786556	STK11,0.011992879211902618	ARL8A,0.010270113125443459	WDR45B,0.009664077311754227	STUB1,0.008738157339394093	ANAPC11,0.007217101752758026	ARF1,0.006948666647076607	ARHGEF10L,0.006395366974174976	ADAM7,0.0026227072812616825
SETDB1	MNDA,0.05187328904867172	TNN,0.04808918759226799	MCEMP1,0.04751431941986084	CSF3R,0.039218708872795105	CSF1,0.03887198492884636	RAB32,0.03647327423095703	MT2A,0.025493212044239044	CHST3,0.023350488394498825	TGFB2,0.023236840963363647	MAP3K20,0.021891536191105843	HCK,0.021547358483076096	DCBLD2,0.021423395723104477	PNPLA1,0.020886516198515892	MAMLD1,0.020239446312189102	HK3,0.01987316645681858	HRCT1,0.019832266494631767	CD300LF,0.018959326669573784	CEACAM21,0.018951762467622757	CEP55,0.018081896007061005	TRNP1,0.017893053591251373	CXCL2,0.01751815341413021	PRTN3,0.017204612493515015	CXorf21,0.017087137326598167	CDC42EP1,0.01657726801931858	ATP12A,0.01640692725777626	EIF2AK2,0.016295846551656723	TM4SF1,0.016034571453928947	MS4A3,0.015740539878606796	PRAM1,0.01571616902947426	FJX1,0.015409845858812332	SPHK1,0.01524728536605835	SETDB1,0.015106580220162868	SCN1B,0.015024077147245407	LIF,0.01476747915148735	LOX,0.0146940927952528	OPTN,0.0146819818764925	EIF3L,0.014078075997531414	NT5E,0.013857783749699593	BTG2,0.013346786610782146	MS4A14,0.013345000334084034	CDC42BPA,0.012914481572806835	MICAL2,0.012626178562641144	PVR,0.012051863595843315	CEACAM4,0.011208157055079937	CD244,0.01086620893329382	MGLL,0.010369538329541683	LILRA2,0.010369447059929371	RNASE2,0.010052237659692764	AXL,0.009726894088089466
TYMS	PLCH1,0.08550728857517242	TYMP,0.06643449515104294	TNFRSF12A,0.06628631055355072	NPHP1,0.046175092458724976	HMGA2,0.040920693427324295	MYO15B,0.035691071301698685	IQCJ-SCHIP1,0.03503547981381416	KIF21B,0.034605883061885834	TYMS,0.03367862105369568	MAP3K14,0.031618885695934296	NDST1,0.029274167492985725	MYB,0.02712516486644745	DUSP14,0.0266968235373497	LPAR6,0.025182748213410378	RILPL1,0.02493898570537567	EBI3,0.022452177479863167	MSANTD3,0.021956289187073708	TOR1A,0.021512119099497795	TCTN1,0.019962145015597343	INSYN2B,0.01974751055240631	PFDN1,0.019484689459204674	RPGRIP1L,0.019253823906183243	SYDE1,0.017718547955155373	SNX24,0.016514835879206657	TFE3,0.01615065149962902	EVA1A,0.015630342066287994	MGARP,0.015442728996276855	PFN2,0.014686014503240585	DENND2A,0.014049598947167397	ATP2A3,0.01379117276519537	PEA15,0.013230913318693638	CCN1,0.012399474158883095	SMURF2,0.011840224266052246	MAPKAP1,0.011579679325222969	ARL2BP,0.009761699475347996	BRD3OS,0.009705357253551483	GLIS3,0.009239678271114826	SH3GL1,0.009172678925096989	CORO1C,0.00797688402235508	HABP4,0.007467217743396759	ARHGAP31,0.007153484504669905	TWSG1,0.006592823192477226	AMOTL2,0.006355587858706713
CHCHD4	TMEM176A,0.04072513058781624	MDM2,0.037312768399715424	MMAA,0.03644636273384094	GPX2,0.03392355144023895	CHCHD4,0.032663773745298386	UTP3,0.03206310048699379	XPC,0.031089840456843376	ZMAT3,0.02826264314353466	NDUFB9,0.02748803049325943	TRIM22,0.027463702484965324	FAS,0.026449255645275116	KRTAP4-1,0.02643441967666149	NUDT15,0.02613890916109085	TCF7L2,0.02582966536283493	PLEKHG3,0.025275943800807	GLCE,0.0252299215644598	TSKU,0.02470046654343605	ZCCHC14,0.024044211953878403	CTSO,0.023512277752161026	ARL6IP5,0.023234078660607338	CCDC159,0.022720258682966232	DCP1B,0.022603698074817657	MDK,0.02249389886856079	ICAM3,0.022099576890468597	KRT17,0.021925272420048714	PLCL2,0.021183278411626816	KLF5,0.020963940769433975	EDA2R,0.020923808217048645	HOXD10,0.020635981112718582	ZFAND1,0.019734688103199005	RASIP1,0.01958637125790119	SH3BGRL2,0.019287677481770515	TMEM30B,0.01842823438346386	SYT7,0.018301833420991898	KHDC1L,0.01655176654458046	CALML3,0.016263460740447044	EFS,0.016177881509065628	TACC2,0.016142915934324265	CLPSL2,0.01547470036894083	ASGR1,0.013896255753934383	FAM83F,0.01125152874737978	CBY2,0.010667909868061543	ACVR2A,0.007947100326418877	ARHGAP8,0.006450007203966379
EIF3M	STMP1,0.05289420112967491	GNA15,0.04489937797188759	TSPAN11,0.04340671747922897	LARGE1,0.04049424082040787	EID1,0.03586794435977936	LAMC2,0.035788074135780334	TMEM169,0.030238810926675797	IER3IP1,0.029057124629616737	HMGA1,0.028175514191389084	IL1RN,0.02795274369418621	NCKAP5L,0.027746515348553658	EIF3M,0.027217071503400803	SIRPB2,0.02699228748679161	MAGED2,0.0260017067193985	SLC39A6,0.024515585973858833	TNS4,0.024402804672718048	PRAF2,0.02424885891377926	SLC22A17,0.024115750566124916	IP6K1,0.02247961051762104	POU6F1,0.022231867536902428	GPR87,0.022183293476700783	MAGED1,0.02156156301498413	LZTS1,0.020717022940516472	FAM83A,0.02013133279979229	PCDHB10,0.020106690004467964	PCDHB16,0.02009873278439045	GJB3,0.019604859873652458	PTAFR,0.01906919851899147	MLLT11,0.018760738894343376	TMEM265,0.01779268868267536	SCARB2,0.01773286610841751	PCDHB7,0.01768929325044155	PKD2,0.017570093274116516	GJB5,0.01654418557882309	DISP1,0.015185804106295109	MAGED4B,0.014910739846527576	ZNF358,0.014184463769197464	BCL9,0.014068642631173134	FKBP7,0.014016987755894661	SECISBP2L,0.014004739932715893	PCDHB3,0.012088733725249767	COL17A1,0.00854901410639286	DAPP1,0.004701556637883186
USP28	EDA2R,0.2301129549741745	ZMAT3,0.058101315051317215	ATP2A3,0.04438195005059242	SMARCB1,0.044113513082265854	FDXR,0.04029979929327965	PTCHD4,0.03869199380278587	MDC1,0.03805069997906685	CDKN1A,0.034862879663705826	MDM2,0.029024602845311165	CEP85,0.027611231431365013	MCM2,0.027491634711623192	RRM2B,0.027426378801465034	MUTYH,0.025597404688596725	BDH1,0.02483820728957653	USP28,0.022417044267058372	MBD4,0.02172820083796978	DNAI3,0.02122199721634388	RPL22L1,0.020934514701366425	EXOC3,0.019669556990265846	TIGAR,0.019431516528129578	SPATA18,0.019215157255530357	BAX,0.019036952406167984	PIAS1,0.018813863396644592	TNFRSF10B,0.016720347106456757	DDB2,0.016016419976949692	HAUS5,0.014192030765116215	AP002495.1,0.014146453700959682	SESN1,0.013227008283138275	RPS27L,0.012932228855788708	C5AR2,0.01278461143374443	CCNG1,0.009971708059310913	BBC3,0.009892238304018974	ACTA2,0.0070435600355267525
CBFB	GMFG,0.3152915835380554	PLEKHA1,0.03564414754509926	RASAL3,0.02752598747611046	AHNAK2,0.025997990742325783	MYB,0.023625589907169342	CTTN,0.021550094708800316	LAMA5,0.021531613543629646	MYOF,0.019990187138319016	THSD4,0.019580353051424026	LAIR1,0.01939893141388893	CLDN1,0.0193350687623024	P2RY8,0.018833672627806664	LILRA2,0.018821241334080696	MEAK7,0.018514161929488182	RCSD1,0.018396545201539993	TRAF3IP3,0.01825336366891861	CXorf21,0.01792227476835251	CD48,0.017786119133234024	TPD52L1,0.017627544701099396	NCKAP1L,0.015219463966786861	EGFR,0.01499190554022789	BTK,0.014986853115260601	DOK2,0.014807878993451595	TSPAN1,0.014372391626238823	BIN2,0.014299704693257809	PTPN7,0.014268841594457626	KIAA1671,0.014218008145689964	P2RX1,0.01400406751781702	SPN,0.012405484914779663	CBFB,0.012257508002221584	SMAP2,0.011528177186846733	RHBDF1,0.011493489146232605	LCP2,0.011477368883788586	LAX1,0.01125717256218195	KLHL6,0.011020615696907043	CSF2RB,0.010640515014529228	AVPI1,0.01033109612762928	CORO1A,0.009995936416089535	DDR1,0.009436550550162792	ARHGAP15,0.008068588562309742	WAS,0.007319633383303881	NTN4,0.007122112903743982	ARHGAP9,0.006769636180251837	IKZF1,0.006525757722556591	AGRN,0.0058049908839166164	CD53,0.004975456744432449	SPI1,0.004774251487106085
TUBB4B	TAF11,0.09987699240446091	ITGB6,0.06410141289234161	ZKSCAN3,0.06018228456377983	TBC1D7,0.05740142986178398	TUBB,0.05571519955992699	C19orf33,0.052525751292705536	TUBB4B,0.042389847338199615	VARS2,0.039532944560050964	TBC1D2,0.038301266729831696	PRR3,0.03313576802611351	KCTD20,0.03070809505879879	SCNN1A,0.02537202462553978	PDXP,0.023942504078149796	SNRPC,0.023807605728507042	PRSS22,0.02254847250878811	RNF122,0.022538810968399048	KRT18,0.020168468356132507	ZKSCAN4,0.019366921856999397	TMPRSS4,0.01828806847333908	LCN2,0.016697831451892853	FGFBP1,0.016644733026623726	CCDC28B,0.016244148835539818	KRT15,0.01620752364397049	COL17A1,0.01557737123221159	LAMC2,0.015519318170845509	CCDC167,0.015359069220721722	PTK6,0.012361094355583191	LTBR,0.012109365314245224	MISP,0.011354494839906693	IL18,0.011077613569796085	GPRC5A,0.010958091355860233	CLDN4,0.010487642139196396	PKP3,0.009153568185865879	TINAGL1,0.009097405709326267	TMEM265,0.008946757763624191	GJB3,0.008931368589401245	TSPAN1,0.008728587999939919	ARL14,0.008190860971808434	KLF5,0.007492843084037304	MAL2,0.005789530463516712	AREG,0.003166906302794814
SDHB	LARP6,0.12657658755779266	RNF217,0.0935862734913826	GJA1,0.07566459476947784	CCDC80,0.07379002124071121	RASAL3,0.05207057297229767	GPR1,0.03992656245827675	LOXL1,0.0298539400100708	MARCKS,0.0269519854336977	SNAI2,0.0264611653983593	LPAR1,0.026319697499275208	VEGFC,0.025513427332043648	FN1,0.022940028458833694	MYB,0.020371928811073303	SRPX2,0.019022082909941673	PLS3,0.01873757131397724	COL12A1,0.017920268699526787	COL7A1,0.017876707017421722	LAMB1,0.017336232587695122	ITGAV,0.016911379992961884	TCEAL9,0.015875564888119698	CKAP4,0.015812307596206665	FSTL1,0.015676448121666908	SDHB,0.01557924970984459	CXorf21,0.014912518672645092	KLHL6,0.014882054179906845	RND3,0.014566355384886265	MMP2,0.014189830981194973	TGFBI,0.013729044236242771	CAV2,0.01371703203767538	COL4A1,0.013500315137207508	CCN1,0.013242372311651707	CAVIN1,0.013116827234625816	DKK3,0.012092837132513523	LOX,0.01168972160667181	EXT1,0.010597807355225086	CD48,0.009020550176501274	CALD1,0.0077167716808617115	CAV1,0.007111193146556616	ANTXR1,0.005140191875398159
STAT5B	APOL4,0.18675021827220917	PRSS57,0.11141237616539001	SLC8B1,0.025235431268811226	GDF2,0.0230400487780571	HEMGN,0.01888660341501236	HBG2,0.018780427053570747	COQ10B,0.018219023942947388	FAM25C,0.01813359558582306	FGF7,0.01776088960468769	PNMT,0.01769551821053028	WIPI1,0.017681675031781197	NFE2,0.016829928383231163	MS4A2,0.01646553911268711	GYPC,0.01643180660903454	OR10Z1,0.015889596194028854	GJA9,0.0147429583594203	LLGL2,0.014735501259565353	RPS19,0.01452452503144741	METTL6,0.014460952021181583	PPP1R26,0.014332776889204979	KRT39,0.014328605495393276	RHAG,0.01424770150333643	MARVELD2,0.014071539975702763	IL18,0.013550425879657269	CDH26,0.012827955186367035	FNDC11,0.012756549753248692	ATP6V1D,0.012574094347655773	UPK2,0.01192663423717022	PRODH2,0.011812967248260975	DGAT1,0.011752373538911343	HOOK1,0.01174873672425747	PLEKHA6,0.011663439683616161	EDA2R,0.011659473180770874	PHACTR3,0.011632089503109455	SLC29A3,0.01154677476733923	DMTN,0.01154253724962473	EPS8L1,0.010650602169334888	FAM124B,0.01063676830381155	STAT5B,0.010415901429951191	GREB1,0.01013428345322609	ZFYVE21,0.009825757704675198	FCER1A,0.0097800362855196	HBG1,0.00951012596487999	CACNA1F,0.009187248535454273	SLC4A1,0.00904464814811945	STON2,0.008832599967718124	TFR2,0.008459116332232952	TIMD4,0.008252534084022045	P2RY2,0.00817706435918808
UBIAD1	SQLE,0.10025028139352798	FOSL1,0.08465388417243958	MT2A,0.06273667514324188	RASSF8,0.05778706446290016	ITGA3,0.05209225043654442	WWTR1,0.04319242760539055	SHISA4,0.038185443729162216	SYDE1,0.03710788115859032	OSMR,0.03481557220220566	TSPAN4,0.03459974378347397	PHLDA1,0.03177838772535324	PARP3,0.0304036233574152	TIMP1,0.028981711715459824	FAM114A1,0.028302107006311417	NCEH1,0.027730241417884827	MSANTD3,0.027479667216539383	DCBLD2,0.02631111443042755	UBIAD1,0.025674257427453995	MSRB3,0.0241015013307333	MYB,0.02213798090815544	LGALS1,0.020927274599671364	ROBO4,0.020112840458750725	AZIN2,0.020068258047103882	NPHP1,0.01834525167942047	TNFRSF12A,0.018311725929379463	SPRED3,0.016804596409201622	MCFD2,0.016513841226696968	CTSL,0.015216528438031673	ELK3,0.013472268357872963	AHNAK2,0.011404067277908325	AXL,0.010501576587557793
MYL12A	PC,0.050106894224882126	SAGE1,0.039327580481767654	NLGN4X,0.03417031094431877	BOP1,0.032439518719911575	CIAO1,0.030580202117562294	SHPRH,0.030292673036456108	PIF1,0.030137037858366966	CPB2,0.026905080303549767	ESPL1,0.026763267815113068	NPHP4,0.025878483429551125	SNTA1,0.025831840932369232	ZNF70,0.02523152530193329	DCTN1,0.025142095983028412	ATG2B,0.025061767548322678	HERC1,0.02224152535200119	EIF4ENIF1,0.022065365687012672	INCENP,0.02193455956876278	SCAP,0.021084077656269073	CTAG2,0.020567769184708595	GMPPA,0.019811054691672325	NUMA1,0.019779449328780174	CTU1,0.019544335082173347	GLRA1,0.019459493458271027	BRF1,0.01921958103775978	SMC1A,0.019086910411715508	MCM8,0.01901417411863804	FANCD2,0.01847677119076252	SETD1A,0.018469560891389847	NABP2,0.018371358513832092	MYL12A,0.01752190664410591	TMC3,0.016766473650932312	SNRNP200,0.01658211089670658	CLASP1,0.01621236279606819	NIN,0.015941618010401726	DTNB,0.015871575102210045	MTA1,0.015866171568632126	NKTR,0.015667419880628586	CT45A10,0.015344385989010334	SOBP,0.015047344379127026	SLC35E3,0.014790632762014866	AGO2,0.014705785550177097	WDR92,0.014029319398105145	ANKRD36B,0.013127434067428112	WDR4,0.013102578930556774	RTEL1,0.012875603511929512	MED24,0.012807182036340237	RPAP1,0.012182259932160378	AGO1,0.004563604015856981
PPA2	PPARGC1B,0.08939065784215927	MUC1,0.06494084745645523	LEPROT,0.062194984406232834	MMP24,0.05586954206228256	TUFT1,0.04690373316407204	CCDC149,0.04232382774353027	PDE5A,0.038765422999858856	DDAH1,0.037960100919008255	PPA2,0.036101892590522766	COL8A1,0.03432176634669304	SHROOM3,0.033914241939783096	QSOX1,0.03031802549958229	ACSS1,0.026535112410783768	TNFRSF12A,0.026520760729908943	ITGB1,0.025982145220041275	BTC,0.025287646800279617	DCBLD2,0.02490450255572796	BCL2L1,0.02411608397960663	NTN4,0.02386443503201008	RAB11FIP5,0.0235286932438612	MICAL2,0.020856482908129692	SH3RF1,0.020494762808084488	SLC2A1,0.019612392410635948	GRAMD2B,0.01944221369922161	KRT7,0.019089581444859505	NRP1,0.01770653761923313	GPR39,0.017584044486284256	CLCF1,0.016207100823521614	GLIS3,0.015378699637949467	LRRC8E,0.01451936922967434	APOC2,0.013814020901918411	ITGA3,0.012843412347137928	CCN1,0.012105314992368221	CXorf65,0.0066016255877912045
PFAS	TMEM45A,0.1574193686246872	MYB,0.0751025527715683	GJC1,0.051731739193201065	FBXO17,0.04276389256119728	LRP1,0.038840003311634064	MPDZ,0.036352165043354034	GJA1,0.03351461514830589	ANTXR1,0.029992714524269104	PTPN7,0.026484839618206024	FSTL1,0.02570018731057644	BEX3,0.02554141916334629	IL2RG,0.025272300466895103	PFAS,0.024465251713991165	CCDC80,0.02172733284533024	FN1,0.021668652072548866	SNAI2,0.021486351266503334	P2RY8,0.020976083353161812	FERMT2,0.01887366734445095	MXRA7,0.018242428079247475	LAMC1,0.017216667532920837	CD48,0.017137063667178154	MMP2,0.016988404095172882	CD276,0.01540991198271513	WAS,0.014558998867869377	CXorf21,0.013995268382132053	DKK3,0.013738665729761124	IQCJ-SCHIP1,0.013718857429921627	TCEAL9,0.013078936375677586	RILPL1,0.013051276095211506	LOX,0.012874199077486992	SMARCA1,0.01219694409519434	COL12A1,0.011258410289883614	CKAP4,0.010681183077394962	LAX1,0.010543391108512878	FRMD6,0.01018099207431078	SYDE1,0.010114829987287521	WTIP,0.009774131700396538	CCDC88C,0.009024670347571373	BIN2,0.00864995364099741	COL4A1,0.008055081591010094	CALD1,0.0076165348291397095	IKZF1,0.007329487707465887	ARL4D,0.006650588475167751
NEUROD1	NEUROD1,0.23879733681678772	PDE6H,0.031807463616132736	ZNF69,0.03043348528444767	IFI44,0.023848900571465492	SLITRK6,0.02291935868561268	TBC1D2,0.022110452875494957	TULP1,0.021533148363232613	CYP24A1,0.021416766569018364	CCR8,0.020927246659994125	AFG1L,0.020744243636727333	SUOX,0.019964229315519333	SARNP,0.019500916823744774	TRMT10A,0.01905238628387451	OXA1L,0.01856275275349617	S100A3,0.01820898987352848	EDA2R,0.016720736399292946	XPC,0.016409318894147873	TUBA4A,0.015498784370720387	ZNF799,0.015059433877468109	GNGT1,0.014993390068411827	DUSP16,0.014558899216353893	UNC93B1,0.014222333207726479	USH2A,0.014053444378077984	ZNF708,0.013894684612751007	CRX,0.013832125812768936	AIPL1,0.013535900041460991	AHNAK2,0.013362357392907143	EIF4B,0.013169186189770699	MDM2,0.013013622723519802	IL1RAP,0.012576460838317871	SMARCE1,0.012500102631747723	C8orf37,0.012472979724407196	MMD2,0.012465057894587517	MAK,0.012360666878521442	WWTR1,0.01204517763108015	IMPG2,0.011931167915463448	ZNF44,0.01179969310760498	ZSWIM3,0.011606513522565365	EYS,0.011591530404984951	RBP3,0.010546652600169182	COL7A1,0.009835205972194672	PCARE,0.009501214139163494	NEUROG1,0.009436948224902153	CACNA1F,0.008429598063230515	ACYP1,0.00808370765298605	RAET1E,0.007822762243449688	VSX1,0.00763680087402463	RD3,0.007486193906515837	CCL26,0.0067652687430381775
SLC16A1	SLC16A3,0.11182618141174316	ITGA3,0.04636598750948906	NIBAN2,0.03941899538040161	NEUROD4,0.03727066516876221	CST3,0.03556942939758301	CDC42EP1,0.029414447024464607	TOR4A,0.026729898527264595	GSAP,0.025585895404219627	GPRC5A,0.02456919103860855	S100A10,0.023820674046874046	VPREB3,0.023804597556591034	TMEFF1,0.023456310853362083	PIGV,0.02313149720430374	FUCA2,0.0219122227281332	PMEPA1,0.021497180685400963	MYOF,0.020132632926106453	KCNN4,0.019779963418841362	RPRML,0.019721675664186478	SLC2A1,0.01917734183371067	SLC25A33,0.01901073567569256	DLL3,0.018752627074718475	CECR2,0.017391396686434746	SP100,0.017037784680724144	AIG1,0.016525503247976303	SLC16A1,0.016483034938573837	S100A16,0.01618076302111149	PTPRE,0.016169296577572823	PLK2,0.016066977754235268	ATP1A3,0.015880759805440903	SQOR,0.015832969918847084	FOXN4,0.015225687995553017	SYP,0.015066755004227161	DTX1,0.015041681006550789	RIN2,0.014997480437159538	PAX5,0.014927785843610764	FOSL2,0.014840751886367798	S100A6,0.014709900133311749	EPHA2,0.014094775542616844	SDC4,0.012915989384055138	FLNB,0.012838149443268776	KCNK12,0.011578585021197796	B4GALT1,0.01143545564264059	QSOX1,0.009955644607543945	TNFRSF1A,0.00986586231738329	KCNJ11,0.00970443058758974	ANXA1,0.008939258754253387	ANXA2,0.007872025482356548	AHNAK,0.0048298826441168785	SLC32A1,0.002643230138346553
MSI2	NPY2R,0.05742399021983147	LSR,0.05482174828648567	SLC10A3,0.05270688608288765	CHMP4C,0.04751604050397873	LRRTM2,0.03504965454339981	DNTT,0.033956583589315414	ZMAT3,0.03215954080224037	ILDR1,0.029800284653902054	MARVELD2,0.02745182253420353	CNKSR1,0.0259343720972538	PRICKLE3,0.025468556210398674	PTPN2,0.024491818621754646	MSI2,0.023821424692869186	BEND5,0.02321040630340576	SPINT2,0.022643856704235077	ZNF185,0.02177857607603073	CLDN7,0.02116958424448967	MACC1,0.021085718646645546	PRSS16,0.020452961325645447	SORCS1,0.019768910482525826	SESN3,0.019412990659475327	ATP5IF1,0.019213860854506493	ISG15,0.01903955452144146	PLPPR5,0.017493240535259247	CRB3,0.01690567284822464	TRIB2,0.016546916216611862	GDAP1L1,0.015504448674619198	IFFO1,0.01546778529882431	MAB21L2,0.015227866359055042	RNF150,0.014652685262262821	ZNF165,0.014283174648880959	GPM6B,0.013949457556009293	ST14,0.013525045476853848	TACSTD2,0.013004991225898266	RASSF7,0.012971088290214539	IRF6,0.011857595294713974	C6orf132,0.01180058903992176	PATJ,0.011747161857783794	CRYGD,0.011692392639815807	EDA2R,0.011421063914895058	ESRP2,0.011324228718876839	HTATIP2,0.011246653273701668	RHOD,0.010723281651735306	SH2D3A,0.010621517896652222	MAB21L1,0.009654518216848373	TLX2,0.008505347184836864	ARHGEF16,0.0074426294304430485	ARHGAP8,0.005597620736807585	ANK2,0.005541317164897919
DOCK2	SASH3,0.23699720203876495	MYO1G,0.18951678276062012	WDFY4,0.0644277036190033	NCKAP1,0.028434697538614273	CLEC17A,0.024257659912109375	MALL,0.020406309515237808	MS4A1,0.01751692220568657	SIT1,0.015949439257383347	CD19,0.01577793061733246	CD80,0.01515564601868391	LILRB1,0.013799788430333138	RASAL3,0.013585775159299374	CD86,0.01301735918968916	MIPOL1,0.01256148423999548	GPR18,0.012157442048192024	DOCK2,0.01170345675200224	FAM78A,0.011513990350067616	CD84,0.011001133359968662	TRAF3IP3,0.010794209316372871	CSK,0.010788984596729279	CNR2,0.01048781257122755	ZNF831,0.009654699824750423	FCGR2B,0.00929313525557518	CLDN11,0.009235464967787266	CCR7,0.009178150445222855	CXorf21,0.009175151586532593	SMAP2,0.009101074188947678	FLI1,0.008813770487904549	ELMO1,0.00863469485193491	NMU,0.008632139302790165	SEPTIN6,0.0085570327937603	PTPRC,0.008249052800238132	CD79A,0.008086741901934147	HTR1D,0.007839343510568142	TSPAN1,0.007780546322464943	PLEK,0.0077329762279987335	LY86,0.00771856214851141	TESPA1,0.007544584572315216	PDE1B,0.00748508982360363	SNX20,0.007417604792863131	NCKAP1L,0.0072517371736466885	CD48,0.006740929558873177	BTK,0.006517989560961723	BAIAP3,0.0063288239762187	ATP13A4,0.006247384939342737	ZC3H12D,0.006109791807830334	FCER2,0.005886146333068609	BTC,0.005593910347670317	SLAMF1,0.005245659034699202
ZBTB18	MYOG,0.10043486207723618	DPP6,0.03831580653786659	ZBTB18,0.0369681790471077	SMYD1,0.03475342318415642	CHRND,0.02765769511461258	CITED1,0.027345342561602592	CCBE1,0.027118777856230736	SLC8B1,0.026476992294192314	USP6,0.02456950955092907	COL12A1,0.023772062733769417	UTY,0.0223408043384552	OASL,0.02141798473894596	ATP8B1,0.020280173048377037	TBC1D2,0.019968165084719658	JPH2,0.019255461171269417	LAMC2,0.018886378034949303	VASH2,0.018231337890028954	PRKY,0.01759694702923298	PLSCR1,0.01752839982509613	EPHB2,0.017205459997057915	ZFY,0.017160074785351753	FITM1,0.017146287485957146	ASXL3,0.017081694677472115	IL18,0.01696096360683441	NHLH1,0.016903486102819443	UNC80,0.016851073130965233	INHBA,0.016600409522652626	CHRNG,0.01615389622747898	MYMX,0.016145724803209305	LMO7,0.016116855666041374	MEAK7,0.015985922887921333	OAS3,0.01591956801712513	SPP2,0.01580774039030075	DDX60L,0.015720676630735397	CHRNB3,0.015538464300334454	SH2D4A,0.015029492788016796	HRC,0.014922543428838253	DDX3Y,0.01458957139402628	EGFR,0.014103556051850319	INS-IGF2,0.01358906552195549	F3,0.01233261451125145	TBR1,0.011896578595042229	EDN3,0.011433637700974941	RIN2,0.011252778582274914	CAV2,0.010356607846915722	AJUBA,0.009298978373408318	GSDMC,0.008560219779610634	ANXA1,0.008308354765176773	IL6,0.007680434267967939
ACSL3	SH2D5,0.07074932008981705	SMURF2,0.06374329328536987	ACSL1,0.05587577447295189	ROBO4,0.05367045849561691	FKBP10,0.05211637541651726	SRPX2,0.03774057701230049	WWTR1,0.03611622378230095	PEAR1,0.03464405983686447	POGLUT3,0.033191826194524765	COL13A1,0.032873667776584625	FRAT2,0.031904492527246475	SPOCD1,0.031086429953575134	FOXD1,0.022478492930531502	PXN,0.022325873374938965	RTN4,0.021895283833146095	EVC,0.021887484937906265	PDLIM7,0.0209746602922678	PLIN3,0.01999507285654545	HMGA2,0.019915370270609856	TMEM200B,0.019598033279180527	SOCS3,0.019438043236732483	SCRN1,0.01943175308406353	ACSL3,0.019406376406550407	SLC20A1,0.019291212782263756	SYDE1,0.01927318423986435	MARCHF4,0.019075801596045494	TFPI,0.018423860892653465	LOXL2,0.018364785239100456	FEZ2,0.01833261549472809	DYNC2H1,0.01821083575487137	TPM2,0.016747185960412025	ELK3,0.01590406708419323	AXL,0.015395530499517918	MT2A,0.014569512568414211	FLNC,0.011903016828000546	PROCR,0.011300687678158283	ADAMTS6,0.011194605380296707	CAV1,0.010954133234918118
MBTPS2	INSIG1,0.0729433074593544	MVK,0.04549206420779228	FDFT1,0.043121084570884705	TPTEP2-CSNK1E,0.03656471520662308	SQLE,0.034753236919641495	UTP23,0.034429971128702164	TSHZ2,0.0328080989420414	PACRG,0.03161357715725899	H2BW2,0.03030461072921753	KIFAP3,0.029483938589692116	HBP1,0.02752818539738655	MBTPS2,0.025599122047424316	POLM,0.025525806471705437	ZNF358,0.023740895092487335	PLPBP,0.022881707176566124	RTL8A,0.022881560027599335	LRRK1,0.022869106382131577	EDN2,0.02244183048605919	SERPING1,0.02158033661544323	CRYBG1,0.021483123302459717	SNRPA,0.021474801003932953	DGKZ,0.02134081907570362	IDI1,0.020563874393701553	CRACR2A,0.019108541309833527	MMAB,0.018512746319174767	TAOK3,0.01846497319638729	RAC2,0.01816389337182045	BIN3,0.017909443005919456	RCC1,0.017852384597063065	HMOX1,0.01774117909371853	CCRL2,0.017703473567962646	CTIF,0.017272382974624634	NSMAF,0.01682591252028942	NTRK3,0.015948744490742683	PRUNE2,0.01557157002389431	ARHGEF1,0.01487009134143591	ATP6AP1,0.014751105569303036	APLP1,0.014654012396931648	EFHD2,0.013485505245625973	BOC,0.01187125127762556	RTP5,0.011361920274794102	ARHGDIB,0.008661488071084023	ACAT2,0.00784363318234682
TUBB	EPCAM,0.06795162707567215	NRARP,0.050746869295835495	PLEKHB1,0.04519958049058914	KCNH8,0.04023895412683487	CYSRT1,0.03597204387187958	SLC12A2,0.03079112619161606	CEACAM5,0.030658777803182602	TMEM109,0.030083799734711647	IRF6,0.02988569252192974	TUBB,0.02947227656841278	RNF43,0.02883632853627205	TRPM5,0.027866477146744728	RNF224,0.027365833520889282	KLK12,0.02580118179321289	ICA1,0.02401997521519661	GYPC,0.02330128662288189	NPDC1,0.023193709552288055	DLL4,0.023181894794106483	BTN3A2,0.023110132664442062	QKI,0.02253471314907074	SH3BGRL2,0.02166673168540001	TMEM176B,0.021207164973020554	C9orf152,0.020986247807741165	GLS2,0.019984880462288857	FAM83E,0.019122418016195297	NOXA1,0.018646128475666046	PDX1,0.018023956567049026	ARHGEF6,0.0180053748190403	IQANK1,0.017186593264341354	EXPH5,0.017094532027840614	LPAR4,0.015720035880804062	SLC5A1,0.015182743780314922	SLC34A3,0.015182114206254482	AREG,0.014337551780045033	EMP3,0.01299556065350771	EPB41L4B,0.012727542780339718	CEACAM6,0.012413842603564262	SLC44A4,0.01177467592060566	C2orf15,0.011364704929292202	CAMSAP3,0.010846556164324284	TMEM45B,0.010287279263138771	AC008397.1,0.00934816524386406	APOBEC1,0.008064353838562965	ANXA6,0.00761850830167532	TUBB,0.0
MEF2B	MEF2B,0.4601070284843445	CPNE5,0.058514781296253204	C11orf97,0.018095096573233604	XPC,0.01447735819965601	DPEP2NB,0.014108676463365555	NUTM2D,0.013320144265890121	HTD2,0.012853487394750118	RPS28,0.012743202038109303	ST7,0.01257077045738697	PSMD6,0.012139063328504562	ZCWPW1,0.011818856932222843	MIPEP,0.011810247786343098	AKAP4,0.011649989522993565	ASB11,0.011620036326348782	TCEAL8,0.011566812172532082	TRAF1,0.01117637287825346	FRMPD3,0.011081486009061337	SF3A2,0.010617095977067947	HSPA9,0.010570593178272247	ZNF197,0.010517383925616741	ERAS,0.010395965538918972	SERPINA9,0.010343247093260288	RGS13,0.010191193781793118	GLYATL1B,0.010066838935017586	MRPL44,0.009856874123215675	ERFL,0.009700344875454903	SLC6A16,0.009631278924643993	OR13A1,0.009331130422651768	RGSL1,0.009075334295630455	NUGGC,0.009014027193188667	RGCC,0.008939599618315697	MME,0.008632930926978588	SPIB,0.008355780504643917	SDC1,0.007813934236764908	LRIG3,0.007790617179125547	FCRL1,0.0076843248680233955	TGM1,0.007602319587022066	EFEMP1,0.007437190506607294	TCL1A,0.00702178617939353	EDA2R,0.007002177648246288	HCAR3,0.006907300557941198	VPREB3,0.006832909770309925	CD27,0.006808447651565075	HEMGN,0.0064292894676327705	CNR2,0.006298969965428114	TLR9,0.006111378315836191	KCNK12,0.00596246961504221	ATP6V1B2,0.005550539121031761	SLC52A1,0.00538580771535635
CCM2	KRT18,0.08056668192148209	HRH1,0.05115938186645508	SH2D4A,0.04339943453669548	TGFBI,0.04075150564312935	FOSL2,0.031803060322999954	GPR39,0.030879827216267586	ANXA1,0.027295151725411415	GJB3,0.027128808200359344	KLF5,0.024870287626981735	MSLN,0.02299061045050621	SDC4,0.022407609969377518	RAC1,0.021828262135386467	TBC1D2,0.02157612144947052	LRRC8E,0.02133878879249096	GPRC5A,0.0212600938975811	IL18,0.02124696411192417	IL32,0.02092069387435913	LAMA5,0.02043950743973255	NEURL3,0.020391924306750298	ATP1B1,0.0202889796346426	ABCC3,0.019565582275390625	MALL,0.018736911937594414	FSTL3,0.01816115342080593	CCM2,0.01784433424472809	E2F2,0.01775171048939228	PTPRK,0.01674995943903923	TNFRSF12A,0.016643334180116653	IRF4,0.016613872721791267	GATA6,0.01639954373240471	CXCL2,0.016207255423069	MCU,0.01619833894073963	PLA2R1,0.016154499724507332	MET,0.016038207337260246	ITGB4,0.015583510510623455	LAMC2,0.01557149924337864	FLNB,0.015016520395874977	EGFR,0.014925064519047737	S100A16,0.014841164462268353	ARHGAP19,0.014768018387258053	CXorf21,0.014665286988019943	CARD10,0.01439748052507639	CYB561,0.01404234766960144	TINAGL1,0.011988726444542408	ALDH3B1,0.011399133130908012	KIAA1522,0.011394632048904896	EPHA2,0.009508850052952766	AJUBA,0.006289402022957802
ZMAT2	OR52N5,0.04463706910610199	PRR23D2,0.036460064351558685	MTRNR2L6,0.035941705107688904	PRR23D1,0.03492745757102966	LIPN,0.03484291955828667	SLAMF7,0.028302889317274094	RAG2,0.0270405113697052	UTRN,0.025201251730322838	SNTG1,0.023708172142505646	ERICH2,0.02234729751944542	RNF225,0.021772118285298347	ETV3L,0.020811762660741806	NOS3,0.019852913916110992	PDPN,0.019643321633338928	MORN3,0.01952326111495495	NEDD4,0.01942308247089386	PUF60,0.01941966637969017	TRIM5,0.01882263831794262	MRPL43,0.018672076985239983	PIK3CD,0.018573421984910965	SCARA3,0.017692308872938156	JADE2,0.017149625346064568	PITPNM2,0.01687793619930744	RRP12,0.016670504584908485	MOB2,0.016441110521554947	HMHB1,0.01639719307422638	HOXA3,0.016356689855456352	FHIT,0.015755079686641693	RYR1,0.015559051185846329	TOMM20L,0.015524940565228462	IGLL1,0.015277880243957043	TCF7,0.015182731673121452	TRIM43,0.015146758407354355	CTTN,0.01497737318277359	PNMT,0.014975089579820633	WWC2,0.01478151697665453	SCNN1G,0.014238354749977589	DRAM1,0.014171388000249863	JMJD4,0.014029848389327526	ERLIN1,0.013694040477275848	ZMAT2,0.013116184622049332	PDHA2,0.012826218269765377	WASHC2A,0.012823296710848808	FREM1,0.012789835222065449	CPNE2,0.011286229826509953	SLCO5A1,0.01119773369282484	RNH1,0.011098165065050125	FADD,0.01101133693009615	DNTT,0.01093161478638649
UTP11	C16orf78,0.0838770791888237	KRTAP15-1,0.04371856153011322	OR2V2,0.04351623356342316	OR8H2,0.031923092901706696	PDZRN3,0.029645897448062897	LAPTM4A,0.027971502393484116	PANX2,0.026606792584061623	SEMA5A,0.025326909497380257	MAPRE3,0.023506686091423035	PLD5,0.023116061463952065	MGST3,0.02297249622642994	PHYHIPL,0.022591987624764442	TNS4,0.0221589095890522	TENT5A,0.021975956857204437	NAALADL2,0.02129647321999073	KIAA2012,0.021217476576566696	PTPN2,0.020245060324668884	SNAP25,0.02017621137201786	F7,0.02016441524028778	KRT26,0.02001657523214817	UNC80,0.01999085396528244	NDUFA3,0.0192815400660038	FGF14,0.018575865775346756	CYB5A,0.018370632082223892	DPYSL2,0.01836344599723816	GNA15,0.018084973096847534	UBL3,0.018007084727287292	ELOC,0.01762661710381508	ZC2HC1A,0.01737809181213379	PCNX2,0.017146511003375053	COX16,0.017094936221837997	GLUL,0.016591204330325127	IGFBP5,0.01614077389240265	OR10G4,0.015863856300711632	BST1,0.01551960688084364	DLX5,0.015154573135077953	OR7A10,0.01504140067845583	CADPS,0.015015173703432083	UTP11,0.014596366323530674	PAPSS1,0.01442321203649044	FAM13C,0.013985170051455498	OR5H14,0.013261348940432072	OR5K3,0.011097818613052368	C1QL1,0.009825040586292744	C9orf50,0.00982446689158678	ARPC5,0.008902923204004765	APCDD1,0.008164970204234123	ASTN2,0.0077935559675097466	MT4,0.006853580474853516
NRN1L	BANF2,0.1039724200963974	METTL21C,0.0828397199511528	TSEN54,0.03456311300396919	GTF2IRD1,0.030352456495165825	SEC61A1,0.02984599396586418	MAGED2,0.02959437482059002	LTA4H,0.028420552611351013	CCN3,0.027383847162127495	STS,0.02574351616203785	ADRA1B,0.02477389946579933	VPS36,0.02460468001663685	TMEM127,0.024518147110939026	POLG2,0.024297848343849182	WDR36,0.023840418085455894	SEMA3B,0.02298504300415516	RRAGC,0.021775376051664352	SULF1,0.02083609066903591	SLC25A19,0.020586451515555382	GIPC1,0.020071690902113914	POLE2,0.01994006335735321	RRBP1,0.019005034118890762	PTMA,0.017957119271159172	KANK1,0.017870666459202766	GBA,0.017685042694211006	IFI6,0.017654240131378174	METRN,0.017088240012526512	ZNFX1,0.01688396744430065	HDLBP,0.016367195174098015	HSPB8,0.016248678788542747	C5orf46,0.015215478837490082	STK26,0.015189515426754951	SIMC1,0.015070685185492039	NRN1L,0.014989182353019714	HM13,0.014984611421823502	EBPL,0.014573877677321434	CCDC88C,0.012788175605237484	ACTG2,0.011667413637042046	GPNMB,0.011655900627374649	GLMP,0.011296234093606472	SMTN,0.010403580963611603	HOXB8,0.010387137532234192	SLC39A7,0.009138566441833973	ARHGAP19,0.008535169064998627	ABHD4,0.008379608392715454	AFMID,0.006508359219878912	BECN1,0.006441091652959585	ABTB2,0.005069464445114136
TBL1XR1	TBL1X,0.1576777994632721	FAM89A,0.052810002118349075	RNF144A,0.052285850048065186	LRP4,0.039482392370700836	B2M,0.027813293039798737	COG2,0.026657745242118835	GPM6B,0.02625703625380993	SESN1,0.025668732821941376	SLC16A10,0.02429705485701561	SLC25A15,0.0241501796990633	ATE1,0.023323548957705498	CHPT1,0.023171911016106606	TBRG4,0.023104388266801834	LDHB,0.022456444799900055	NDUFAF4,0.022211426869034767	TBL1XR1,0.02172550931572914	FBXO32,0.02044772356748581	PLAAT4,0.020434487611055374	NDUFAF7,0.019207971170544624	POLDIP3,0.0191948264837265	SAMD9,0.01903357543051243	VASH2,0.01898297853767872	OAS2,0.01845356822013855	PDE3B,0.017529360949993134	LARS2,0.016754409298300743	PRKX,0.01614178717136383	IFIT2,0.015984252095222473	PUS7,0.015982631593942642	APOL3,0.015701767057180405	ATP5F1A,0.015403947792947292	CHD1L,0.015280378982424736	CTSD,0.01479684840887785	BCS1L,0.013024835847318172	PMPCB,0.01237147580832243	HNRNPA1,0.012369207106530666	C3,0.011744474060833454	RSAD1,0.011557327583432198	NHP2,0.011471635662019253	ZNRF3,0.011142523027956486	CCT7,0.00955810397863388	ACADSB,0.009207135066390038	AEN,0.008653057739138603	ALDH18A1,0.0066642165184021	IFIT3,0.004935795441269875	ACVR2B,0.004876413848251104
DNAJC21	EIF6,0.12310104072093964	RIMS3,0.03687604144215584	PARP1,0.03380512073636055	E2F2,0.033085212111473083	TFPI,0.03302726149559021	CYB5RL,0.03143341466784477	DCBLD2,0.030400045216083527	IER3,0.028831979259848595	SEPTIN3,0.02880970761179924	FOSL1,0.02824479527771473	TET1,0.027506597340106964	SDC4,0.026660704985260963	INTS10,0.02639700099825859	FHL2,0.026034414768218994	TGM2,0.025513285771012306	EP300,0.024537300691008568	EREG,0.02420608513057232	TGFBI,0.02385571599006653	PPARG,0.023646533489227295	OSMR,0.02352665178477764	LIF,0.0226385910063982	IRAK2,0.021766269579529762	HKDC1,0.021731482818722725	MVP,0.02141662873327732	CCDC117,0.0204093586653471	MTMR4,0.018991341814398766	DNAJC21,0.01877613179385662	NT5E,0.018673688173294067	TNFRSF12A,0.0186452679336071	SPATS2L,0.018147943541407585	EPHA2,0.017948461696505547	MYOF,0.01772073097527027	PLAU,0.01551952213048935	CARMIL3,0.014406942762434483	CDC42EP2,0.01416002307087183	GPR39,0.013642195612192154	AXL,0.012613601051270962	AMIGO2,0.012546203099191189	CSF2,0.011676779016852379	ASPH,0.009069941006600857
SRP72	GP1BB,0.041428469121456146	TLL2,0.03513064235448837	S100A3,0.03265349939465523	RCL1,0.03166983276605606	KAT6A,0.030969737097620964	TNS3,0.030764291062951088	SIRPA,0.030389275401830673	TUT7,0.027469437569379807	UPP1,0.02716703526675701	SLC35F5,0.02707083895802498	TNFRSF12A,0.027037378400564194	SAMD4A,0.026834743097424507	PDIA2,0.026582490652799606	PRSS23,0.026215001940727234	UGCG,0.024857403710484505	NUDT2,0.024294709786772728	KIRREL1,0.023553000763058662	TMEM45A,0.02335917204618454	CORO1A,0.022727349773049355	GNG12,0.0227054413408041	FAS,0.019924346357584	CCL26,0.01952941156923771	GTF3C5,0.01936347596347332	UACA,0.01915464922785759	MVP,0.018692607060074806	MYOF,0.017935825511813164	HOGA1,0.017368054017424583	SRP72,0.01727624051272869	UEVLD,0.0172099769115448	S100A2,0.016814664006233215	ZNF263,0.01642364077270031	P4HA1,0.01613176241517067	CLVS2,0.01611357182264328	RAB32,0.015709973871707916	ZSWIM3,0.015386569313704967	SERPINH1,0.015271034091711044	C14orf39,0.014823402278125286	CCDC80,0.014716191217303276	ITGA3,0.014497977681457996	RNPS1,0.013854743912816048	ZBTB5,0.01302574947476387	PAX2,0.01296797301620245	SLC49A4,0.012899098917841911	RGS16,0.012134633958339691	ZNF75D,0.011769021861255169	CAAP1,0.011179325170814991	CCN1,0.010122331790626049	CASS4,0.008475078269839287	GLP1R,0.004378871992230415
MRPL18	TICAM2,0.09402008354663849	PLSCR4,0.04279842972755432	SLC25A19,0.04135456308722496	YPEL5,0.03930792212486267	ITGB1,0.03911629691720009	FOXD2,0.03637416288256645	PTGFR,0.03429727256298065	MRPS25,0.03366154059767723	TGFBI,0.029544711112976074	XPO4,0.028149841353297234	SGCE,0.02726306952536106	TOP1MT,0.026984184980392456	URB2,0.02549300529062748	RIOK1,0.024355553090572357	SLC25A15,0.024273283779621124	FN1,0.02412697859108448	RTN4,0.023070206865668297	MRPL18,0.02275370992720127	TRAP1,0.02239862084388733	MARS2,0.02212570607662201	LOXL1,0.021976472809910774	CTSO,0.021713919937610626	TIMP2,0.020551467314362526	NRARP,0.020345142111182213	PELP1,0.020256513729691505	PLOD2,0.01917378418147564	COL8A1,0.01878279075026512	PDCD1LG2,0.018665455281734467	GPR1,0.018657663837075233	RBM38,0.017495591193437576	BDNF,0.016713013872504234	COX5A,0.016507817432284355	DCBLD2,0.01538544800132513	CCDC80,0.015248380601406097	TMSB10,0.013635407201945782	SSPN,0.013411756604909897	LOX,0.012403879314661026	CDK15,0.01196211762726307	CAV1,0.010138931684195995	ARMCX1,0.008454342372715473	AUNIP,0.007051045075058937
DOHH	CDH1,0.04883359745144844	PRODH,0.03992148116230965	MAFB,0.039685241878032684	ERP27,0.03711555898189545	SYT8,0.03681997209787369	TMEM139,0.03359663486480713	EIF3G,0.033136043697595596	MACC1,0.031247995793819427	POLR3G,0.0304021667689085	FHDC1,0.028954822570085526	KRTCAP2,0.028367487713694572	C14orf28,0.027357004582881927	VTCN1,0.027155017480254173	ANOS1,0.0253920815885067	GALNT3,0.025117751210927963	OAZ3,0.02503032423555851	MAPK12,0.024582533165812492	CD46,0.024562979117035866	EEF1A1,0.023417413234710693	CD24,0.023326560854911804	PLEKHG6,0.02253568544983864	DEFB119,0.022084228694438934	CYP4B1,0.021757854148745537	SMIM5,0.02118965983390808	BNIP3,0.020806211978197098	PRSS8,0.020707648247480392	PSTPIP2,0.02004261314868927	S100A14,0.019316324964165688	APIP,0.019299862906336784	BUB3,0.018834665417671204	RNF222,0.018797162920236588	DOHH,0.018536943942308426	NECTIN4,0.018186738714575768	MAL2,0.01802656427025795	KATNB1,0.01772960275411606	TMPRSS13,0.017033014446496964	CRB3,0.016840912401676178	TNFSF15,0.014271711930632591	ADSL,0.013040531426668167	C6orf132,0.011185944080352783	ACE2,0.010515368543565273	ABCA12,0.005238084122538567
LSM3	TXN2,0.047036994248628616	EDNRB,0.04279695078730583	TF,0.03737300634384155	SRSF11,0.03476127237081528	MPV17L2,0.034701935946941376	SLC2A11,0.032497018575668335	CYREN,0.031238069757819176	GYS1,0.03123701736330986	PREB,0.029831018298864365	TXNL4A,0.029689496383070946	LRRC49,0.029296083375811577	ESYT1,0.028421390801668167	NPIPB2,0.027340682223439217	LSM3,0.026315003633499146	TMEM214,0.026217062026262283	FCGR2B,0.02563367784023285	XYLB,0.025444237515330315	RCC1L,0.02532627247273922	USF2,0.025032207369804382	TCTA,0.024674875661730766	GUCD1,0.023683279752731323	UQCRC1,0.022751856595277786	F3,0.022258063778281212	MRO,0.02172813192009926	SRRD,0.021677987650036812	RP1L1,0.020723678171634674	BORCS8,0.020149972289800644	ALG1,0.019620826467871666	SPCS1,0.0194396935403347	CLN6,0.01888437382876873	CYB561D2,0.018799664452672005	HMGXB3,0.01743363030254841	PTPN23,0.017042910680174828	HMG20B,0.017024904489517212	GMPPB,0.015649374574422836	UGT1A7,0.015330227091908455	SEPTIN11,0.014365074224770069	CHKB,0.014049558900296688	SCFD2,0.01218134630471468	ATP13A1,0.011376140639185905	ACAA1,0.008633434772491455	SLC7A3,0.008173610083758831	CPN1,0.004158001393079758
GJD4	RNF180,0.056758198887109756	GGT5,0.030960332602262497	TMEM158,0.028476383537054062	DEPDC5,0.02828848361968994	ZNF726,0.027199890464544296	KIFC3,0.02574729733169079	KCNG1,0.025739550590515137	SNAI1,0.025389308109879494	PITRM1,0.024843240156769753	FOLR3,0.023428183048963547	PHF14,0.023289192467927933	SOCS3,0.023276889696717262	ITGA11,0.023021049797534943	ZNF445,0.02268875017762184	SLC41A2,0.021858658641576767	GTF3A,0.02164485491812229	SERGEF,0.02163797803223133	TBC1D9,0.021278994157910347	SEZ6L2,0.020865842700004578	MEI4,0.020505238324403763	DIMT1,0.02049151435494423	COL6A2,0.02047664299607277	TBX18,0.02032354474067688	UBTD1,0.01969820447266102	COG3,0.019380057230591774	PAPSS2,0.018946796655654907	CMTM3,0.01869506947696209	GFPT2,0.01863880641758442	SRSF8,0.018514318391680717	SNX9,0.018294682726264	SYNM,0.017562275752425194	NRP1,0.016566338017582893	GJD4,0.016403254121541977	HEATR5B,0.016048695892095566	CWC25,0.016031907871365547	RTL5,0.015677159652113914	CCDC185,0.014592021703720093	GGNBP2,0.014078495092689991	TWIST2,0.013585186563432217	PHLDB1,0.013422339223325253	ATP8A1,0.012815936468541622	MEP1B,0.012610582634806633	WWC2,0.012093187309801579	B3GNT2,0.012028935365378857	TMEM106B,0.01200172584503889	C3orf80,0.01100131031125784	TDGF1,0.010732411406934261	ARL2,0.010528434067964554	GAS2L2,0.010200348682701588
NUDCD3	CRYGB,0.053189028054475784	GPR78,0.052415281534194946	MRPL32,0.03887072578072548	H2AZ2,0.038674164563417435	MRPS17,0.033926162868738174	NEUROG1,0.030204562470316887	RPGRIP1,0.029910996556282043	CCM2,0.028834540396928787	ZNF286A,0.028549838811159134	HES7,0.027226373553276062	PURB,0.02621467225253582	RPA3,0.025410879403352737	TNS3,0.024879662320017815	MPLKIP,0.024333851411938667	HERPUD2,0.02346774749457836	SLC28A3,0.023433485999703407	PDGFA,0.0234307162463665	HUS1,0.022936012595891953	FAM183A,0.02274157851934433	MEIS3,0.02146293967962265	IDS,0.021428558975458145	PMS2,0.020120877772569656	XRN2,0.01959613896906376	PTH,0.019488932564854622	CAVIN1,0.019416235387325287	THSD1,0.018802136182785034	KCTD11,0.018558351323008537	DLK2,0.018179800361394882	YKT6,0.018123801797628403	RASSF8,0.01607167348265648	RIMBP3B,0.015687208622694016	CYTH3,0.01567947492003441	COL4A6,0.015533583238720894	LCAT,0.015355974435806274	SUN1,0.015048378147184849	HMGA1,0.014957325533032417	AKAP10,0.014147292822599411	PLD2,0.013751916587352753	SLC16A2,0.01365591213107109	AFMID,0.013080772012472153	PCARE,0.011566942557692528	PLSCR3,0.010091820731759071	GPS2,0.009940379299223423	RAC1,0.00981294084340334	NUDCD3,0.008999430574476719	SEPTIN7,0.006982096936553717	ADAMTS7,0.0058086952194571495
UBE2T	TIFAB,0.07480308413505554	LAT2,0.06181281805038452	SLC26A11,0.03254137560725212	LY86,0.026851432397961617	USH1C,0.025740480050444603	NECAB3,0.02491813153028488	CRB1,0.024263592436909676	SEMA3G,0.02422242797911167	CIRBP,0.023429876193404198	TMEM177,0.022964388132095337	NIBAN3,0.022933069616556168	ZCCHC7,0.02213190868496895	TPSG1,0.02188093401491642	RYR2,0.021661808714270592	RPL3L,0.021094895899295807	ZNF595,0.020876247435808182	TBCE,0.0203327015042305	PLA2G3,0.01957668550312519	UBE2T,0.01949785090982914	SLC51B,0.018927739933133125	CFAP97D2,0.018779484555125237	SELENOP,0.017597582191228867	SELENBP1,0.016971779987215996	PPP1R18,0.016676129773259163	SLC22A16,0.016455475240945816	TOGARAM2,0.016326362267136574	MRO,0.01612643338739872	CCDC13,0.015845367684960365	PFKFB2,0.01557755097746849	TNFAIP8,0.015200087800621986	EPHA8,0.015036708675324917	GAL3ST1,0.01503627747297287	SOX6,0.015017866156995296	CD180,0.014840750955045223	NKG7,0.014690115116536617	NCF4,0.01420379988849163	CASD1,0.013779552653431892	C16orf54,0.012877661734819412	SASH3,0.012339301407337189	ANGPTL1,0.011944970116019249	FLT3,0.011564644984900951	CLECL1,0.01111102569848299	SLAMF1,0.010592630133032799	WDFY4,0.009813751094043255	LCN8,0.00974678248167038	HNF1A,0.009707875549793243	LCN6,0.009693400003015995	C2orf72,0.009230004623532295	KRTAP1-1,0.00821209978312254
DHX29	MAGED2,0.09179539233446121	RTL8C,0.050454895943403244	PSD4,0.04744763299822807	DIXDC1,0.044824615120887756	PTPN6,0.043725237250328064	TTC22,0.03989673778414726	PRAF2,0.036864303052425385	STXBP2,0.034056104719638824	ST14,0.03216976672410965	NUP62CL,0.03175828605890274	EML1,0.03163312375545502	VAMP8,0.030831754207611084	DENND1C,0.028614068403840065	APOO,0.02842671051621437	MACC1,0.028070516884326935	RBMS3,0.027773872017860413	RNF182,0.025701139122247696	LPAR5,0.02543490380048752	ESRP2,0.02365044504404068	MTFR1L,0.023592831566929817	PTK2B,0.023549603298306465	ELMO3,0.023441243916749954	SH2D3A,0.022324465215206146	FGD1,0.0220267865806818	HSH2D,0.02160615473985672	LLGL2,0.021387726068496704	TUBA1A,0.020760945975780487	IQANK1,0.0206991508603096	DEF6,0.02062605321407318	BIK,0.018937796354293823	ARL3,0.018307048827409744	KDF1,0.017880121245980263	APLP1,0.01092642080038786	DHX29,0.010804095305502415
POLR2E	PTCHD4,0.04687158018350601	STAT5A,0.03869849815964699	TFPT,0.03849449008703232	TCIRG1,0.03352190926671028	MAFF,0.033358972519636154	PATE2,0.032278288155794144	ISG20,0.02977609634399414	HLA-A,0.027974914759397507	PDK4,0.027967261150479317	TMEM219,0.02622697316110134	HYLS1,0.025222405791282654	TICAM2,0.025179168209433556	ATP11A,0.02458464726805687	BCL11B,0.023893509060144424	TCF25,0.0234136413782835	TAX1BP1,0.023336336016654968	IRAK1,0.023299096152186394	CTSZ,0.022581646218895912	SERPINB13,0.022456446662545204	GMEB2,0.021588772535324097	HPCAL1,0.02049863152205944	BRPF3,0.02032921276986599	CCL28,0.020229924470186234	PARP12,0.019666260108351707	SQSTM1,0.019054226577281952	POLR2E,0.018846066668629646	PXDC1,0.01809464581310749	C6orf89,0.018093274906277657	CYP27A1,0.018051819875836372	MMP24OS,0.017960965633392334	ZC2HC1C,0.01734735071659088	SLC43A3,0.01731845736503601	HPS1,0.016725091263651848	BRI3,0.016536466777324677	HYI,0.014014946296811104	ACD,0.013574987649917603	ZC3HAV1,0.013497254811227322	EGLN1,0.013232993893325329	GCNT2,0.012747719883918762	ZC3H11B,0.012394832447171211	ATP6V1C1,0.01204474363476038	WIPI1,0.011737390421330929	ANO7,0.011500495485961437	C13orf46,0.01085740327835083	HLA-C,0.010671541094779968	RAB27A,0.009690383449196815	KIAA0100,0.007977940142154694	ARPC1B,0.007074423134326935	ABCD1,0.005113741382956505
CNTFR	RCL1,0.04420708492398262	EXOC1L,0.041638731956481934	SH2D4A,0.03915933519601822	SNAPC3,0.035928573459386826	FERMT1,0.03509005531668663	PLEKHO1,0.02921994961798191	HTR1D,0.02908349595963955	MEAK7,0.02841905504465103	RFX3,0.027659395709633827	HTATIP2,0.027049057185649872	SPSB2,0.0258277989923954	PSIP1,0.02543037384748459	DMAC1,0.025430191308259964	IL18,0.025369439274072647	RHOD,0.02534331940114498	CAST,0.02448967657983303	SFN,0.02417064644396305	EGFR,0.022990630939602852	ITGB4,0.02287607081234455	KRT8,0.02279847301542759	ELMO3,0.02185799367725849	C19orf33,0.021512174978852272	RPS6,0.020717106759548187	AP1S3,0.020086122676730156	PLEKHN1,0.01974990777671337	CAV2,0.019687246531248093	HAUS6,0.019669322296977043	PLPP2,0.019029652699828148	PPL,0.01892087608575821	STYK1,0.018715448677539825	KRT80,0.01762889325618744	KRT18,0.017195606604218483	CNTFR,0.017174579203128815	ARHGEF6,0.01675705797970295	ARHGEF5,0.016514522954821587	GPRC5A,0.016020113602280617	PXN,0.015990670770406723	S100A10,0.015806982293725014	AGPAT4,0.015453042462468147	CRIM1,0.015423545613884926	ESRP2,0.014488660730421543	ADGRG6,0.014339286834001541	CNKSR1,0.014251547865569592	ANXA1,0.010828349739313126
GBX1	TRPV4,0.04783669114112854	PRSS22,0.04703603312373161	SYT17,0.03668191656470299	MISP,0.03588244318962097	FAM83G,0.03365256264805794	EPN2,0.03353165090084076	IRF6,0.0325872041285038	OCLN,0.032414957880973816	PPP1R13B,0.029960783198475838	SERPINB5,0.029109878465533257	KLF5,0.026355154812335968	PLEKHG3,0.026052454486489296	PCSK9,0.025939160957932472	PKP2,0.024441873654723167	GRTP1,0.024265410378575325	IQANK1,0.023169925436377525	SOWAHB,0.022505726665258408	NIPAL1,0.022454986348748207	MYH14,0.02200901322066784	ZNF185,0.021830512210726738	HTR1D,0.021161707118153572	DSP,0.020938649773597717	H1-0,0.020387180149555206	LAMA5,0.020315270870923996	ERBB2,0.01952533796429634	TSPAN6,0.019509820267558098	ITGB4,0.019455842673778534	EXOC6B,0.018724210560321808	GPRC5A,0.018552491441369057	CAPN1,0.017567718401551247	ANKRD44,0.0173906572163105	ESRP2,0.017171086743474007	VWA1,0.01716640591621399	PXK,0.01714223623275757	EPN3,0.01702481508255005	CTNND1,0.016970230266451836	CDH3,0.016451889649033546	MYZAP,0.01611999422311783	CNKSR1,0.015786053612828255	GBX1,0.014907256700098515	CDC42BPB,0.01385259535163641	KRT18,0.01170297246426344	ACP7,0.007438137661665678	ALS2CL,0.007019117008894682
GNLY	SYCP3,0.08071615546941757	LCP2,0.06752549856901169	PDHB,0.04030153900384903	UQCRC1,0.03350115939974785	RHOA,0.0332183912396431	CYB561D2,0.03306276351213455	ANXA6,0.028874769806861877	SACM1L,0.02867574617266655	GRAMD2A,0.027962490916252136	TRPM3,0.02774878963828087	SLC25A38,0.026596128940582275	USP4,0.026060929521918297	WRAP73,0.025153908878564835	HADHA,0.024358784779906273	SCFD2,0.024092575535178185	EPM2A,0.023846887052059174	NKTR,0.02232256717979908	XYLB,0.021868962794542313	GNLY,0.021620294079184532	MAN1C1,0.021353265270590782	SECISBP2L,0.01963203027844429	ITGA7,0.019571656361222267	PIF1,0.019360655918717384	FRK,0.01925138756632805	NAA80,0.018233872950077057	LARS2,0.01780271902680397	SCEL,0.017398279160261154	RBM5,0.017329050227999687	MON1A,0.017315272241830826	USP19,0.017266053706407547	FGD6,0.01689177006483078	UNC5C,0.016490137204527855	APBA2,0.0164608396589756	HEMK1,0.01618320308625698	ANKRD44,0.01576152816414833	CDKN2D,0.015608878806233406	WDR82,0.015318856574594975	HRG,0.014981540851294994	IFFO1,0.0145944869145751	NPRL2,0.013688240200281143	ARHGEF6,0.009976043365895748	ADGRA2,0.009528742171823978	ACTR8,0.0024931791704148054
JAGN1	DEFB128,0.09598500281572342	SLC5A8,0.0832461416721344	KLF18,0.04875677451491356	ZFHX2,0.032912109047174454	H3Y1,0.0304519422352314	OAZ1,0.028095968067646027	ZC2HC1B,0.027080178260803223	NME4,0.026230107992887497	VIPAS39,0.02444404922425747	ITSN1,0.024355484172701836	TRMT5,0.0240770410746336	JAGN1,0.023134995251893997	PPP2R3C,0.021949216723442078	SIX1,0.021638570353388786	CDC14B,0.021104546263813972	NGDN,0.020333556458353996	FAM227B,0.02031603269279003	SUPT16H,0.020062914118170738	SPATA7,0.01994854025542736	SLC9A5,0.0193556509912014	OTOR,0.018979672342538834	GSTZ1,0.018963219597935677	MBIP,0.017981551587581635	BRMS1L,0.01694417931139469	DNAL1,0.016903378069400787	RAB2B,0.01646229438483715	ZAN,0.016100537031888962	SLC1A3,0.01588365249335766	TOX4,0.01583205908536911	EFCAB11,0.015548105351626873	GDAP1,0.01544357743114233	JPT1,0.015084560960531235	FKBP3,0.014818490482866764	CEACAM8,0.014448943547904491	NEDD8,0.014202945865690708	CARD16,0.012810241430997849	CGRRF1,0.012576035223901272	PSMB5,0.012549740262329578	FADS1,0.012005849741399288	WDR89,0.01169777475297451	CYB561A3,0.011618641205132008	RTP2,0.011432095430791378	PIK3R3,0.008918939158320427	PRMT5,0.008909722790122032	EAPP,0.008667836897075176	ALKBH1,0.008662508800625801	ADH6,0.0030747002456337214	TARM1,0.0
TLR10	TNMD,0.08843257278203964	DEFB124,0.08000217378139496	ROBO2,0.03592986613512039	HDC,0.035065971314907074	EMCN,0.031834542751312256	SHFL,0.031040512025356293	MCUB,0.028340494260191917	NDUFA13,0.026714172214269638	NDUFAF5,0.024530744180083275	TLR10,0.024274684488773346	MROH2A,0.024176698178052902	OR2H2,0.02411920577287674	ZNF18,0.02337442897260189	COL5A3,0.02097177691757679	KIF21A,0.020409265533089638	LIG4,0.020271942019462585	FLT1,0.02011962980031967	NRN1,0.019780784845352173	IKBKB,0.01957269199192524	GLT8D1,0.019119594246149063	MAP1LC3A,0.01842796429991722	SYNJ2BP-COX16,0.018338823691010475	STIM2,0.01812322437763214	ZNF512,0.017616016790270805	SEC22C,0.017447229474782944	SAP18,0.017139486968517303	TRPC3,0.01691843383014202	SERGEF,0.016762061044573784	ZNF441,0.01620120368897915	USP4,0.015688056126236916	CMTM5,0.015366052277386189	RWDD2A,0.014918639324605465	MFAP1,0.014703142456710339	REM1,0.014000801369547844	POMZP3,0.013984819874167442	FIP1L1,0.0136811388656497	STX10,0.011931119486689568	CACNG3,0.011310147121548653	CDKN2D,0.011154175736010075	LEF1,0.010533354245126247	CTAGE8,0.009909708984196186	ZNF709,0.009377891197800636	FKBP1B,0.00863198097795248	MMP8,0.008416276425123215	C2orf66,0.008078884333372116	SEPTIN11,0.007461961358785629	COL15A1,0.0059565212577581406	B3GAT3,0.005799033213406801	PIK3C3,0.005412387661635876
MED6	NKX2-3,0.046325746923685074	CEACAM8,0.03896331414580345	TAF1D,0.038457296788692474	FMR1NB,0.03273724764585495	GGT7,0.03240302950143814	STKLD1,0.03190917894244194	RPS25,0.029082046821713448	FAM216B,0.028902914375066757	PRTFDC1,0.026001742109656334	ZNF337,0.023287883028388023	APBA2,0.02328750118613243	MRAP2,0.022452358156442642	LIMS4,0.021995408460497856	RPS4X,0.021752603352069855	MED6,0.021473310887813568	NKX3-2,0.0209044199436903	TRPA1,0.020814994350075722	RPL39,0.020747262984514236	BMP8B,0.020557882264256477	INVS,0.0201670341193676	NCOA6,0.01971031166613102	XAGE1B,0.018700003623962402	RASL10A,0.018550898879766464	AP3D1,0.01823326200246811	KREMEN1,0.01781775802373886	LCE1E,0.017803171649575233	BAK1,0.0177388247102499	NCK2,0.01769033633172512	C7orf31,0.016956748440861702	IRX6,0.016609985381364822	TM9SF1,0.016505781561136246	DCAF4L2,0.016462473198771477	GXYLT2,0.01644809916615486	RPS24,0.01631081849336624	C20orf144,0.015182353556156158	SLC36A1,0.0151365976780653	VPS9D1,0.014602601528167725	TMEM215,0.014491267502307892	HNRNPA1,0.014393310993909836	LRGUK,0.013867962174117565	CHL1,0.013278607279062271	VARS2,0.01297945249825716	RPL10,0.012614854611456394	RPS3,0.01237616129219532	GOLGA8Q,0.011862866580486298	ANKRD9,0.011850319802761078	AMPH,0.01077110692858696	B4GALT7,0.00984168890863657	TMC3,0.009594867005944252
PDCD6	YPEL3,0.04095669463276863	POPDC3,0.03372378274798393	NOTCH3,0.033629339188337326	METTL7A,0.032542306929826736	MMP10,0.03034813702106476	NBPF20,0.02934318780899048	USP35,0.028735553845763206	N4BP2L1,0.02701443061232567	LTO1,0.0268148984760046	MUS81,0.02617393434047699	PDCD6,0.02551914192736149	SALL4,0.025288548320531845	PDE8A,0.02500104159116745	COL11A1,0.02494407631456852	FLRT2,0.024033399298787117	CLEC9A,0.022907236590981483	NYAP1,0.022776732221245766	SPINDOC,0.02203570306301117	STK25,0.02164928987622261	THOC5,0.02128896303474903	PHC1,0.020666062831878662	NINL,0.020553261041641235	TRPC1,0.020540084689855576	ENAH,0.020317284390330315	RRP15,0.019940907135605812	ZNF699,0.019328730180859566	KIF1B,0.018388129770755768	KCNJ12,0.018131740391254425	CDCA8,0.018082303926348686	VILL,0.017431102693080902	PSMC1,0.01741831563413143	CCND1,0.017385201528668404	TUBB3,0.01623580791056156	MTOR,0.01595248654484749	ITSN1,0.015470130369067192	P4HA3,0.01536725927144289	BBC3,0.015068737789988518	NRSN2,0.014768391847610474	NCKAP1,0.013785635121166706	CCDC28A,0.013692284934222698	NRAS,0.013657880015671253	PPP1R14B,0.01314412709325552	PLEK,0.012086810544133186	FJX1,0.011470242403447628	FERMT2,0.008964120410382748	DBN1,0.008718845434486866	C22orf23,0.00841759704053402	ITGB7,0.00824181828647852	STIP1,0.008158029057085514
KDM4D	TCEANC2,0.03676982969045639	KRT5,0.03430869057774544	SENP7,0.028974590823054314	KDM4D,0.028042063117027283	RHPN2,0.02718731202185154	C3,0.025975301861763	SLC28A3,0.02570813149213791	SLPI,0.024894293397665024	ELMOD2,0.02465658076107502	TIRAP,0.023637086153030396	SPRR2F,0.023110199719667435	SMOC2,0.022971754893660545	MT-ND6,0.02295376919209957	PCDH18,0.022671524435281754	PRKCQ,0.02202654629945755	FBXW8,0.021840443834662437	HS2ST1,0.02149445377290249	SLC2A9,0.02141426131129265	PBX3,0.02081497758626938	TTC3,0.020397556945681572	PLPP7,0.0203712098300457	TRIM9,0.02028985135257244	CZIB,0.019965969026088715	ERCC1,0.019232843071222305	TLR2,0.019163990393280983	KRT17,0.017763447016477585	GNB3,0.017744766548275948	HDAC6,0.0174973513931036	PROM2,0.017412474378943443	CASP1,0.017385417595505714	KLRG1,0.017299151048064232	KLK8,0.01680268906056881	IQCA1,0.01648549921810627	WWC1,0.016415858641266823	PLS1,0.01567033864557743	FAM227B,0.015461490489542484	BBS4,0.01516826543956995	SIRPB2,0.014709686860442162	WNT7A,0.014695696532726288	RAB28,0.014500604011118412	SPRR2A,0.013734069652855396	FAM118B,0.013310969807207584	ATG4C,0.013190556317567825	SOBP,0.013065093196928501	KLK13,0.012661123648285866	MTFR1L,0.012555748224258423	CDC42EP2,0.012546645477414131	ANKRD22,0.012100101448595524	KRT6A,0.011934088543057442
FFAR3	TNMD,0.05358152091503143	NISCH,0.043283749371767044	PRADC1,0.03856385871767998	PCDH8,0.03571632504463196	VPS26B,0.03290910646319389	ZNF324B,0.03189244121313095	ZNF17,0.031891342252492905	ZNF324,0.030761556699872017	XRCC1,0.029628751799464226	ZNF234,0.029616037383675575	ZSCAN22,0.026013292372226715	MAN1C1,0.02583194710314274	NVL,0.02442648820579052	PPP5C,0.023978451266884804	INKA2,0.023948071524500847	PIK3R1,0.023638473823666573	ZNF175,0.023524820804595947	ZNF473,0.02286929078400135	HERC1,0.02274198643863201	EWSR1,0.0226126816123724	URB2,0.02250368706882	KIAA0895L,0.021907435730099678	ISLR,0.02117469161748886	GSK3A,0.020728668197989464	ITIH4,0.01937531866133213	MPHOSPH10,0.019115334376692772	ZNF574,0.018600910902023315	NAPA,0.018548818305134773	CCDC97,0.018327025696635246	TOP2B,0.017591696232557297	HMGA1,0.01742739975452423	ZNF576,0.017329122871160507	EDN3,0.01726452074944973	LIG1,0.01715688779950142	HADH,0.016776083037257195	WDR48,0.016220228746533394	SPHK2,0.01614443212747574	STRIP1,0.015099848620593548	DUSP5,0.01468562986701727	TXNDC16,0.014631794765591621	CBX2,0.013517825864255428	FFAR3,0.009941092692315578	BICRA,0.009595362469553947	ARHGEF6,0.008906004950404167
FMNL1	PRRX2,0.032420214265584946	WDR45B,0.03182656690478325	PRAMEF12,0.031117092818021774	ERAS,0.030619477853178978	TOX2,0.029781466349959373	ZBTB25,0.028686173260211945	RCHY1,0.027958864346146584	DIO2,0.027811817824840546	SH3GL3,0.026985978707671165	MCF2L2,0.026374341920018196	STMN3,0.025412658229470253	PCNX3,0.024639828130602837	CORT,0.02407352440059185	GLRX2,0.023729048669338226	TMTC1,0.02326991781592369	TOX,0.02300242707133293	SPCS1,0.022900275886058807	FMNL1,0.021724723279476166	RBP3,0.02149498462677002	GNA15,0.021346883848309517	KHDC1L,0.020640453323721886	SCYL1,0.02032487839460373	WDR70,0.02021491341292858	RIPOR3,0.02013862505555153	CIDEC,0.018980758264660835	MRPL44,0.01758430525660515	SYNJ2BP-COX16,0.017328636720776558	SNX12,0.016981327906250954	BRD9,0.016793392598628998	DLK2,0.01646210253238678	EFCAB1,0.01624375209212303	LIFR,0.01617695763707161	SDK1,0.016129063442349434	TUBGCP2,0.01599283143877983	BANF1,0.01596783846616745	RPL21,0.015939461067318916	WNT3,0.015792863443493843	ING1,0.01537783071398735	IDH1,0.015180057846009731	CMC1,0.014747723005712032	PSTPIP1,0.01431818027049303	WDR54,0.014297460205852985	PLAAT1,0.013413063250482082	PCBP3,0.013227397575974464	SFXN5,0.012672015465795994	CCNA1,0.012067032977938652	CEP126,0.011959169059991837	CFAP57,0.01028093509376049	BCAT1,0.009578580036759377
FDFT1	GPX8,0.15291208028793335	PLEC,0.08802960067987442	FDFT1,0.055001262575387955	LGALS1,0.046630993485450745	BCAR3,0.04614383727312088	NPHP1,0.04544476792216301	EHD2,0.0372767448425293	KIFC3,0.029721340164542198	CTSL,0.02709384262561798	LOXL2,0.026644380763173103	HRH1,0.02604636736214161	CCN1,0.024986889213323593	MT2A,0.02476060390472412	PTPN14,0.024210555478930473	SYDE1,0.023333417251706123	TNFRSF1A,0.023240504786372185	MYOF,0.022740039974451065	CAVIN1,0.022122150287032127	CAV1,0.021877842023968697	FAM114A1,0.02162819914519787	MEAK7,0.01981649547815323	FRMD6,0.01957629807293415	RRAS,0.017623623833060265	ITGA3,0.01724189892411232	EPHA2,0.016339953988790512	TNFRSF12A,0.015798119828104973	MYB,0.015600232407450676	OSMR,0.015416735783219337	ANXA1,0.01531619019806385	WWTR1,0.014632631093263626	AHNAK2,0.011844600550830364	PLK2,0.011823832057416439	AXL,0.009983772411942482	ANXA2,0.009140171110630035
FAAP24	HEMGN,0.1230912134051323	CFAP97D2,0.05531906336545944	BCKDHA,0.03954127058386803	TSPAN9,0.03743916377425194	LIMS4,0.03451504558324814	GTPBP1,0.0344933420419693	PGAP2,0.03419949859380722	CCDC61,0.02921179309487343	KIAA1191,0.027379872277379036	LAX1,0.027189919725060463	SPI1,0.026168396696448326	PTPRR,0.0256804246455431	MLLT6,0.025619162246584892	SARS2,0.02420133724808693	TMSB10,0.0223771370947361	FERMT3,0.021575700491666794	NEIL1,0.019172130152583122	FAAP24,0.019169680774211884	ARL2,0.018525557592511177	CLASRP,0.01833719201385975	MZF1,0.018111221492290497	QSOX1,0.01742776669561863	PRDM15,0.01676975004374981	PLA2G6,0.016649797558784485	RCN1,0.016543030738830566	ESR2,0.016070418059825897	PLS3,0.01595384068787098	SUZ12,0.01563633419573307	EPHA2,0.015406874008476734	ATP2A3,0.01500468235462904	VSIG10,0.014787834137678146	TPD52L2,0.014027177356183529	PTPN7,0.013243335299193859	CARD8,0.012648109346628189	C1QTNF3,0.011885358020663261	EXOSC5,0.01183018647134304	PHF20L1,0.011752001941204071	RASAL3,0.01165730319917202	CD79B,0.01045169960707426	ATP6V0E1,0.010428497567772865	DHX34,0.010134571231901646	ARHGEF1,0.009644441306591034	ADAMTS5,0.00907200388610363	NBEAL2,0.008212029933929443	TNFAIP8L2,0.007150853518396616	ADAM20,0.006294008810073137	CSHL1,0.0
ZC3H4	SLITRK2,0.04048897325992584	PEX11A,0.039024949073791504	LCN6,0.03574821725487709	GRIA3,0.03498072922229767	TBX3,0.03405967727303505	IL23A,0.03388199955224991	LRRTM2,0.030484341084957123	PTCHD4,0.02954884245991707	PLCB4,0.029355017468333244	SOGA1,0.02845889702439308	PYCR2,0.027755049988627434	ZSCAN23,0.026663439348340034	LAT2,0.02578844502568245	PTGFR,0.02518525719642639	LIMA1,0.024801570922136307	ZC3H4,0.02431703545153141	TRIM72,0.023323381319642067	GTF3A,0.022933635860681534	LY9,0.022916432470083237	FAM20C,0.0221620574593544	CNRIP1,0.021921442821621895	FAM43B,0.021322404965758324	PTGFRN,0.021036813035607338	IGFBP5,0.020903203636407852	ERN1,0.02066790498793125	MYOM1,0.020085409283638	S1PR4,0.02006976492702961	COL6A2,0.02003231644630432	PSG4,0.018254032358527184	UPK3BL1,0.01822030544281006	MAFB,0.018205121159553528	RCSD1,0.018120136111974716	FAM72A,0.0177481509745121	SLC22A17,0.016606969758868217	SPN,0.016419995576143265	LY75-CD302,0.015591107308864594	FAM13C,0.01527718361467123	LAPTM4A,0.014148339629173279	CYB5R3,0.01381252147257328	CXorf21,0.01236733328551054	CYRIB,0.011605821549892426	CEACAM21,0.009784829802811146	CCDC88C,0.009681900963187218	CD48,0.009566837921738625	CGAS,0.008357037790119648	LRRC14B,0.004259486682713032	ADAMTS7,0.0040556504391133785
TIAL1	TIA1,0.10851670056581497	SP100,0.05617954209446907	SBK1,0.044954534620046616	SBSN,0.044898100197315216	EVI2A,0.044711288064718246	PSPC1,0.03797132894396782	MARCKSL1,0.03166235610842705	BAG3,0.029750103130936623	SLC5A6,0.028689783066511154	PANK1,0.02753451094031334	PDE3B,0.02746533416211605	GSDME,0.026475435122847557	TAF4,0.025179827585816383	TM7SF2,0.025101760402321815	ULK3,0.025073256343603134	TIAL1,0.024950142949819565	CD59,0.02362467534840107	NELFA,0.021581633016467094	MBTD1,0.02151472307741642	ZNF620,0.021228909492492676	CBX2,0.020686166360974312	ALPK2,0.0198846273124218	MAML3,0.01949199289083481	LGALS1,0.01795142889022827	DNMT3A,0.017800968140363693	PDCD1LG2,0.017532052472233772	PATZ1,0.017049415037035942	ATXN7L3B,0.016794834285974503	ABHD14A-ACY1,0.016176870092749596	GMCL1,0.016139881685376167	GLIPR1,0.016054831445217133	BCL7A,0.015581894665956497	LSM14B,0.015472035855054855	CD44,0.014741325750946999	FAM117B,0.014648189768195152	MEX3A,0.013587471097707748	ADTRP,0.013550342060625553	AATK,0.011190742254257202	PPM1L,0.008600962348282337
ZNF559	INTS13,0.04537816718220711	PCDHGB1,0.04123909771442413	ZNF433,0.038465164601802826	ZNF763,0.036518801003694534	PIR,0.035119183361530304	ZSCAN12,0.030768584460020065	PSENEN,0.02961927279829979	ZNF334,0.02783350832760334	POLR2I,0.027329036965966225	CWC15,0.027158621698617935	ZNF69,0.0259538646787405	PIH1D2,0.024811336770653725	RLBP1,0.02446134388446808	RNF19B,0.024436943233013153	CD4,0.0240496639162302	C2CD4B,0.023931769654154778	ZNF790,0.023387469351291656	MED22,0.023325901478528976	FAM32A,0.022915029898285866	ZNF44,0.021710895001888275	ZNF568,0.021664109081029892	ZNF442,0.02160492353141308	HEATR5A,0.02146979235112667	MARCHF8,0.020894953981041908	ZNF682,0.020020166411995888	ZNF563,0.019789159297943115	ZNF429,0.019487233832478523	IL4I1,0.018601316958665848	ZNF253,0.01828930713236332	SPANXC,0.01777608133852482	QSER1,0.01768890954554081	ALMS1,0.0170445516705513	LHFPL5,0.016966380178928375	ZNF736,0.016582995653152466	EPC2,0.01601363532245159	ZNF879,0.015591687522828579	ZNF177,0.014873562380671501	ABCC3,0.01407560333609581	SPANXA2,0.013126506470143795	ZNF799,0.013042864389717579	ALDH1B1,0.011878126300871372	BHLHB9,0.011773621663451195	PID1,0.0116836316883564	MORC2,0.011401893571019173	ZNF559,0.010444608516991138	BMPR1B,0.009800788946449757
SMARCA5	NLRC5,0.06339719146490097	SMARCA1,0.05126967281103134	MYH10,0.05125093832612038	HLA-A,0.04925118386745453	ZBTB8B,0.031464025378227234	TDRP,0.03142492100596428	RND2,0.02939220517873764	HLA-B,0.02885647676885128	CDH10,0.028427980840206146	RTP4,0.027843179181218147	ZNF286A,0.027248231694102287	TLE2,0.026649314910173416	SMARCA5,0.025721225887537003	SALL2,0.025626258924603462	PTPRS,0.02520056441426277	HLA-E,0.024877555668354034	HOXD8,0.023978453129529953	SLC17A9,0.023203155025839806	FARP1,0.022880591452121735	FRRS1L,0.022714857012033463	LAPTM4B,0.022190198302268982	SRSF12,0.021867550909519196	MSI1,0.02146828919649124	SDK1,0.021236367523670197	ZSCAN23,0.020162273198366165	TRIM21,0.020146379247307777	SLC22A17,0.0198805034160614	POGLUT2,0.019216781482100487	PFN2,0.019009685143828392	MDH1B,0.018806012347340584	CD276,0.017922405153512955	UCHL1,0.017496919259428978	HSH2D,0.015744738280773163	PCSK1N,0.01568242534995079	ZNF853,0.01514990534633398	EFNB3,0.01458875834941864	NKAIN1,0.01441480778157711	B2M,0.013849440962076187	RCSD1,0.01222231425344944	EVI2B,0.010515917092561722	ADGRG5,0.007750455755740404
RPS6KC1	TRIM49D2,0.0741247907280922	TNMD,0.06860348582267761	HAND1,0.057551924139261246	MYMK,0.04628792777657509	AMELX,0.044736623764038086	OR2F1,0.038689784705638885	PTPRD,0.037474241107702255	TM4SF1,0.028971584513783455	KCND3,0.028622524812817574	MACROH2A2,0.027281397953629494	UBE2W,0.027278905734419823	HMGA1,0.026023991405963898	SMYD2,0.025930974632501602	CRNKL1,0.020560164004564285	PCP4,0.017961779609322548	NDUFAF5,0.017739953473210335	MBNL1,0.017427567392587662	GLRA2,0.015722813084721565	ITGA10,0.015345998108386993	PIK3CB,0.014772582799196243	RASL11B,0.014714785851538181	GPAT3,0.014602240175008774	MILR1,0.014171041548252106	DGKB,0.013924535363912582	TRIM67,0.013404970057308674	ADCY2,0.013303915038704872	BTG2,0.012652878649532795	OR52N2,0.01236677821725607	KLHL2,0.012195885181427002	WWTR1,0.01180265937000513	PDP1,0.011749564670026302	ODAM,0.011644591577351093	RNF186,0.011414187960326672	C13orf46,0.011276421137154102	FITM1,0.011148990131914616	ADAMTS19,0.010761038400232792	KIFC3,0.010608646087348461	ATP5PO,0.010064687579870224	DRGX,0.010027138516306877	DUSP16,0.009943108074367046	JUN,0.00947836134582758	VASH2,0.008874448016285896	EDN3,0.008666516281664371	DCBLD2,0.008661814965307713	TRPM7,0.008575721643865108	MYCN,0.007770088035613298	IL11,0.007709513418376446	ZNF138,0.007324558682739735	CHRNB3,0.007276884745806456
WDR77	IGSF5,0.05406058952212334	TMEM151A,0.048172298818826675	ZFR2,0.041858647018671036	CD86,0.03613421693444252	PIH1D2,0.03485703468322754	GLRA2,0.03206116706132889	TPBGL,0.028608599677681923	CDKN2B,0.027707723900675774	SLC1A1,0.027253683656454086	NME5,0.026343155652284622	PCDHA10,0.02630998007953167	RETREG2,0.025920649990439415	DOCK8,0.025214023888111115	UBE2Z,0.02394644357264042	MORN2,0.023785017430782318	FAM172A,0.023430664092302322	CETN2,0.023287346586585045	MMP24,0.02264760620892048	PCDHGA1,0.0226143728941679	TMEM139,0.021249786019325256	FAM149A,0.018988722935318947	CDKN2A,0.01868405006825924	SPIRE1,0.018509915098547935	RPP30,0.018461506813764572	TOX3,0.017428340390324593	MAGIX,0.016839036718010902	B3GAT1,0.016773363575339317	APLP1,0.016538020223379135	FAM50A,0.016502127051353455	TCN2,0.01638428494334221	TMEM178B,0.016372956335544586	CDKL2,0.016085490584373474	C1orf198,0.015587598085403442	CNR2,0.015576712787151337	CYP27A1,0.013166848570108414	SPAG16,0.013131925836205482	CLIP1,0.01298627071082592	RAC1,0.012913926504552364	BFSP1,0.012062089517712593	MUC1,0.010628965683281422	C15orf65,0.010441627353429794	PTS,0.01016389299184084	YAE1,0.009430497884750366	GNA15,0.009333326481282711	LCA5L,0.008849238976836205	WDR77,0.008131874725222588	CACFD1,0.007727950345724821	AAMDC,0.007675982546061277	BIN2,0.007326624356210232
NUP62	SDC4,0.04227243736386299	NUP62,0.041603147983551025	RAET1G,0.03696536272764206	RPL22L1,0.03662480413913727	HNMT,0.036203354597091675	HNRNPA1,0.03486793860793114	RPL13A,0.03390778228640556	SHROOM2,0.03079664148390293	RSL24D1,0.028486279770731926	TMEM179B,0.028447110205888748	CYFIP2,0.02811465598642826	PTPN21,0.027866270393133163	SARNP,0.02715827338397503	GPR143,0.026340970769524574	S100A10,0.025675933808088303	SOX13,0.025301998481154442	CS,0.025007763877511024	RHBDF1,0.0250020083039999	GALE,0.02485584281384945	IER3,0.023888152092695236	FBL,0.023211535066366196	S100A6,0.023108309134840965	RASD1,0.02163604646921158	RPL3,0.0214889794588089	LMO7,0.021463965997099876	PERM1,0.021184183657169342	PPDPF,0.0205843485891819	MLPH,0.019169317558407784	ARHGAP29,0.01903621479868889	NACA,0.01866430789232254	KRT7,0.01718868874013424	NOB1,0.017160121351480484	SLC2A10,0.016931474208831787	ZNF37A,0.016564728692173958	TRIOBP,0.015695350244641304	TM9SF1,0.015589245595037937	RCL1,0.015187026932835579	CCDC9B,0.014848658815026283	GSN,0.014732415787875652	CTSD,0.013885523192584515	MAP3K6,0.011812877841293812	ANP32B,0.007619856391102076	CCL28,0.003850072855129838
FANCI	LRRC31,0.06530574709177017	SCIMP,0.064565010368824	LY86,0.05213912948966026	WDFY4,0.042671337723731995	RHPN2,0.041049666702747345	LILRB1,0.036994900554418564	CD53,0.029560744762420654	FGFR4,0.024740157648921013	HNF1A,0.024463612586259842	EXOC3L4,0.0239152479916811	MYH14,0.023837316781282425	GAREM1,0.022235842421650887	SELENBP1,0.02202872931957245	GPR65,0.021144205704331398	SPI1,0.020619044080376625	FCER2,0.020581837743520737	HGD,0.019834427163004875	SLC9A2,0.019832726567983627	PTPRC,0.019259298220276833	NCKAP1,0.019255420193076134	GJB1,0.01922496408224106	SLC3A1,0.01882576197385788	FANCI,0.01843072474002838	USH1C,0.01790553890168667	TFF3,0.017628006637096405	PFKFB2,0.01748688705265522	TLCD4,0.016795003786683083	HVCN1,0.01671695150434971	ASB9,0.0151175232604146	SH2D3C,0.014603136107325554	NCF4,0.013706049881875515	PTPN3,0.013705211691558361	PAK4,0.013691105879843235	RAP1GAP,0.013285668566823006	CEP170B,0.012781159952282906	BAIAP2L2,0.012170969508588314	EPB41L5,0.011869181878864765	NGEF,0.01184841152280569	TTC39A,0.011302352882921696	PLEK,0.010635572485625744	PRRT1B,0.010591759346425533	ANKEF1,0.01017636340111494	CARMIL1,0.008784489706158638	ERBB3,0.008780859410762787	FA2H,0.008499577641487122	CEACAM21,0.008215120993554592	CTTN,0.007991772145032883	NKG7,0.007642881013453007	SASH3,0.007137661334127188
PRKAA1	TESPA1,0.1543249487876892	NCKAP1,0.0825839713215828	STAP1,0.03637430816888809	SPI1,0.03599847853183746	GBX2,0.03513502702116966	ENAH,0.029706517234444618	RGS20,0.027404118329286575	KIF13A,0.026166070252656937	IL2RG,0.024144450202584267	PDE1B,0.022710727527737617	PTPRC,0.022239966318011284	RCSD1,0.022136585786938667	NCKAP1L,0.020668284967541695	PRKAA1,0.02031485177576542	SASH3,0.020288029685616493	PIK3CG,0.019829999655485153	DCANP1,0.019633011892437935	PTPN22,0.01951664313673973	CD180,0.018560299649834633	ICAM2,0.018093006685376167	CCT5,0.017690470442175865	BTK,0.017535679042339325	SLC43A1,0.017257895320653915	KIF21B,0.01606735587120056	TLR9,0.015744391828775406	CD84,0.015407555736601353	TSPOAP1,0.015296428464353085	PTGR1,0.014387117698788643	CAP2,0.012862293981015682	SLC35F6,0.012695218436419964	PLEK,0.012656813487410545	ITGAL,0.012437650933861732	ZC3H12D,0.01203775405883789	CD53,0.011908977292478085	N4BP2L1,0.011473131366074085	TREML2,0.01094724703580141	P2RY8,0.010779684409499168	LY86,0.010757604613900185	IKZF1,0.010365936905145645	WAS,0.009816971607506275	PTPN7,0.009528154507279396	DOK2,0.009406722150743008	WDFY4,0.009266631677746773	CXorf21,0.009055566973984241	SNX20,0.007733189035207033	BAG3,0.005819357931613922	BIN2,0.005235012155026197
TECR	TSKS,0.06925897300243378	OOSP2,0.05411260575056076	HVCN1,0.05127700790762901	GRIK5,0.03132517635822296	RPS15,0.029481742531061172	KANK4,0.028730103746056557	MTURN,0.02805720455944538	MYRIP,0.026796231046319008	CCNE1,0.026434695348143578	C2orf80,0.026157498359680176	RFPL4B,0.024535534903407097	GM2A,0.02415517345070839	PXMP2,0.023383354768157005	PPP1R9A,0.02286655269563198	MVD,0.022248024120926857	DMTN,0.021796513348817825	EFNB1,0.021752161905169487	PARD3B,0.021217314526438713	MAPRE3,0.02063540555536747	NDFIP1,0.020617634057998657	HMGCS1,0.02015240676701069	FBXL17,0.020047377794981003	MEOX1,0.019398953765630722	SRSF8,0.01882980950176716	KLF5,0.018785618245601654	CCDC141,0.018633373081684113	NCR1,0.018011366948485374	PLS1,0.017221255227923393	SH3RF1,0.016732484102249146	DBNDD2,0.016662638634443283	C19orf25,0.016333332285284996	HCLS1,0.01576501689851284	LRAT,0.01503592636436224	HOXA13,0.014819108881056309	TGFA,0.014596883207559586	NR1D2,0.014424731023609638	ETV1,0.014170406386256218	HAGH,0.013220743276178837	NBR1,0.01287669688463211	NR1D1,0.012191923335194588	TECR,0.011391405016183853	KRT5,0.011271129362285137	ABI3,0.011125295422971249	DAB2IP,0.010713386349380016	STX1A,0.009660596959292889	STK39,0.009312618523836136	ACAT2,0.008796719834208488	APBB1IP,0.004979925230145454	OR6S1,0.0
APLP1	PRR23A,0.09021521359682083	HSFX3,0.055220749229192734	SMIM41,0.03937872499227524	MAFB,0.030341096222400665	DRC7,0.03001353144645691	KCTD19,0.027270488440990448	MGAM2,0.027196304872632027	KIRREL2,0.02664211392402649	FAM89A,0.026137221604585648	MYD88,0.026098476722836494	TNFAIP8L3,0.024631788954138756	LEFTY1,0.02252911776304245	ZNF223,0.021374661475419998	MYPOP,0.0207148939371109	SYBU,0.020668601617217064	MAT1A,0.02009546384215355	UBAC1,0.019632719457149506	NLGN3,0.019588854163885117	LGALS14,0.019562384113669395	LENG9,0.019388839602470398	MYEF2,0.01881103776395321	TECTB,0.018560413271188736	LANCL3,0.017765741795301437	CYP2W1,0.017611723393201828	BCL3,0.017082279548048973	GABRE,0.016786819323897362	PTPRU,0.016282925382256508	TNNI2,0.016035042703151703	CCDC61,0.015872521325945854	SGCG,0.015371005050837994	GRTP1,0.014610718935728073	PCDHB12,0.014465444721281528	GLDN,0.014123654924333096	TEX14,0.013118958100676537	HPGD,0.012927750125527382	RNF152,0.012919113039970398	TMEM59L,0.012608003802597523	SDCBP2,0.01257912814617157	SYT8,0.01152097899466753	OR6B2,0.011339323595166206	ARHGAP35,0.011243131943047047	LYPD1,0.011076634749770164	LNX1,0.010017438791692257	PCDHB16,0.009274808689951897	PKP1,0.009119793772697449	PCDHB10,0.008383353240787983	PPP1R12B,0.00828803051263094	ADGRG7,0.007963096722960472	SCG3,0.007796478923410177
WDR74	LGALS16,0.19780801236629486	LGALS13,0.12085287272930145	LIN28A,0.07980344444513321	GSTM5,0.02866288647055626	IL27,0.027908632531762123	RALGPS2,0.02578118070960045	CDKN1A,0.024101966992020607	CYP4F8,0.020818835124373436	HSPA1A,0.019824324175715446	GCNT2,0.019572068005800247	RPL10A,0.018169524148106575	ZNRF2,0.017065931111574173	KLHL7,0.017035722732543945	TMEM9,0.015969272702932358	CCKBR,0.015620430931448936	TMEM255B,0.015530768781900406	CYP27A1,0.014811001718044281	LEP,0.01463803369551897	BBC3,0.014308137819170952	GCM1,0.013810978271067142	RPL17,0.013625098392367363	ERVV-1,0.01309837494045496	F10,0.0128330634906888	MCMDC2,0.011356300674378872	SPIRE2,0.011138375848531723	CCL28,0.011094738729298115	RPL24,0.01096327230334282	TM9SF2,0.010735497809946537	CLCN2,0.010477152653038502	ARHGEF10L,0.010341854766011238	ARMC3,0.010193116962909698	PHLDB1,0.009962476789951324	PDK4,0.009490701369941235	WDR74,0.009479627944529057	ISM2,0.009080756455659866	SELENOP,0.008871781639754772	CGA,0.008320597931742668	GPR119,0.008239608258008957	RPS23,0.008163711987435818	MANSC1,0.008089626207947731	HCAR1,0.007548023480921984	SC5D,0.007481407839804888	MSI1,0.007366449572145939	TRIML1,0.007265924010425806	AKR1C3,0.0069808633998036385	RPL18A,0.0066482555121183395	C1orf115,0.006268260069191456	ARHGAP39,0.006162619683891535	DNMT3L,0.0049820030108094215
POLR2H	DCAF4L2,0.05981636792421341	MOCS3,0.033890362828969955	DAPK1,0.03298536315560341	POLR2H,0.03242760896682739	CTDSPL,0.03214157000184059	F10,0.03201808035373688	GALR2,0.03189428523182869	PTPN21,0.031407054513692856	GIPC1,0.030373966321349144	CTNND1,0.030144697055220604	PEDS1,0.02843961864709854	CDC42BPB,0.028222423046827316	LY6G6C,0.027893301099538803	FNDC11,0.02723279409110546	NHLRC1,0.026010725647211075	COL28A1,0.02494530938565731	THRB,0.024638861417770386	CLDN34,0.024228950962424278	ZNF488,0.024153053760528564	RPL3L,0.021755751222372055	SLC35F5,0.020710067823529243	C12orf56,0.020226318389177322	SHROOM2,0.018863260746002197	ADRA2C,0.0184938907623291	LAMA5,0.016851134598255157	TMEM260,0.016115393489599228	CDKL5,0.015712326392531395	C1orf115,0.015546008013188839	CCDC120,0.015405070967972279	CYP1A1,0.015241306275129318	CNGA1,0.014969894662499428	BLCAP,0.014833579771220684	ANK1,0.014579913578927517	RPS8,0.014481465332210064	SOX13,0.014353206381201744	PI3,0.01431470550596714	RALGPS2,0.013890267349779606	VAPB,0.013128185644745827	FGD4,0.013063549995422363	ADGRG2,0.01292355265468359	DGCR6,0.011748767457902431	COLEC11,0.011573203839361668	CD276,0.010521738789975643	YTHDF1,0.01029238011687994	EFNA2,0.009092411957681179	ATP6V1B1,0.008705356158316135	ARHGEF17,0.007392178289592266	PTPRF,0.006669296883046627	ABCB7,0.005681399721652269
PGBD2	TNMD,0.06754841655492783	EDA2R,0.040184859186410904	CYFIP2,0.0354052372276783	TDRD3,0.03302739933133125	GRIN2B,0.03274257481098175	SEMA3A,0.03151291236281395	CH25H,0.03038984164595604	TMEM200B,0.030329542234539986	PPP4R1,0.030115965753793716	NDC80,0.030000699684023857	STX5,0.029736017808318138	IFI44,0.02970273606479168	VAPA,0.028704548254609108	KHDC1,0.027485447004437447	FGFR1OP2,0.022387852892279625	TPX2,0.022297432646155357	KHDC1L,0.022013690322637558	PRKAA1,0.021900901570916176	MRPS21,0.021546361967921257	PPFIA1,0.02153254672884941	PSMA6,0.020545998588204384	PGBD2,0.0204822588711977	RALBP1,0.01999037154018879	KLHL5,0.01943419873714447	DKK1,0.019299104809761047	SEMA6A,0.01915154606103897	KDM2A,0.018207235261797905	FST,0.017930813133716583	NR3C1,0.016781853511929512	HSPA1A,0.01571110263466835	RAB12,0.014773969538509846	SESN1,0.014549176208674908	GSDMC,0.014217858202755451	SLC37A2,0.014202275313436985	UFC1,0.01406104676425457	CGAS,0.013797957450151443	ETS1,0.013134035281836987	PNPLA5,0.012145199812948704	BBX,0.012043260969221592	ARCN1,0.011704131960868835	CAV2,0.011348557658493519	LRRC19,0.010212931782007217	PCDHGA12,0.00925105158239603	DPYD,0.009131188504397869	HCAR2,0.00859292596578598	NPVF,0.007895452901721	ANXA1,0.006564176641404629	FAM240A,0.006275350693613291
RBM5	CES5A,0.06370960921049118	ITGB1,0.0561688207089901	UNC5CL,0.044697102159261703	TBCEL,0.04423661530017853	HBP1,0.037153035402297974	B9D2,0.03224115073680878	SMC5,0.029453642666339874	LILRA6,0.028947293758392334	TGM1,0.02881558984518051	PKD2,0.028282545506954193	NINJ1,0.02597256936132908	RUNX3,0.02520609088242054	TMEM8B,0.024656394496560097	PTPRU,0.02418494038283825	HHLA1,0.024121243506669998	RAB11FIP5,0.023443523794412613	UBE2R2,0.02312147058546543	UBE2H,0.022504646331071854	DNAI4,0.022296292707324028	ZC2HC1A,0.022033121436834335	TK2,0.02131788246333599	GPR19,0.020228225737810135	PTPA,0.019277352839708328	PCNP,0.018286259844899178	FBXL2,0.017714833840727806	TRIM39,0.01761224865913391	CRAT,0.016733910888433456	MC5R,0.016527632251381874	PICALM,0.016429085284471512	FGFRL1,0.01628369837999344	RBM5,0.015986569225788116	SPA17,0.015609532594680786	MROH7,0.015267559327185154	PRKCA,0.014647631905972958	CD86,0.014152290299534798	KCTD17,0.013108459301292896	SERPINE1,0.012551755644381046	MAOA,0.012155381962656975	PPP2CB,0.011974886059761047	MPV17L2,0.009914345107972622	ACO1,0.009833917021751404	DCTN6,0.009668068028986454	CALCOCO1,0.008847799152135849	TFE3,0.008755371905863285	BNIP3L,0.008567333221435547	IFNA2,0.004147870000451803	SLAMF1,0.0031543115619570017
DPT	TXNRD2,0.03358612209558487	CRIP2,0.02765028364956379	ELANE,0.02741953916847706	GUCA1A,0.027299538254737854	SLC7A9,0.02686568722128868	TRIP6,0.02569672279059887	ITGA10,0.024956433102488518	GABRA5,0.024881701916456223	RAB7B,0.02461167611181736	CCDC90B,0.02425740845501423	DPP6,0.024043405428528786	ZNHIT2,0.023929152637720108	SPATA12,0.023605067282915115	STUM,0.022849295288324356	PFKFB4,0.02277889847755432	IKZF5,0.022733017802238464	LOXL4,0.020716572180390358	STIMATE,0.020561622455716133	PDE6H,0.020526500418782234	UQCRC1,0.0200941301882267	OR14A16,0.01996147446334362	CEACAM8,0.019255416467785835	AKT1,0.01901809126138687	MFSD12,0.0189505722373724	THNSL2,0.018238438293337822	TTC30B,0.018231740221381187	RHOD,0.018129002302885056	GBE1,0.017945416271686554	SCLY,0.0172845721244812	MYO9B,0.017214708030223846	GNGT1,0.016992680728435516	IMPG2,0.016233213245868683	USH2A,0.01592734083533287	RBM14-RBM4,0.015902455896139145	ALAS1,0.015789110213518143	DUXB,0.015679506585001945	TMEM115,0.015504769049584866	ARHGAP6,0.01494553592056036	DGKZ,0.014897016808390617	KCNJ8,0.014867824502289295	PNMA8B,0.014808610081672668	MORN3,0.014463542029261589	DPT,0.013844150118529797	EPHB4,0.013562234118580818	OTX2,0.012406912632286549	TULP1,0.01169706042855978	UCN2,0.011552377603948116	NLN,0.011503834277391434	NEUROG1,0.01109724584966898
PCOLCE	OXSM,0.04140990599989891	IL17B,0.03680931404232979	OR10A6,0.03639177978038788	PMPCB,0.031892187893390656	CSRP3,0.02926158718764782	PANX1,0.028551248833537102	PPIAL4D,0.028077099472284317	GPR55,0.028028707951307297	SLC30A3,0.027695119380950928	MTERF1,0.027605531737208366	PHLDB2,0.027091823518276215	LAMTOR4,0.026257099583745003	PIK3R3,0.025508493185043335	TUBB8B,0.024343475699424744	NCR3,0.023379217833280563	HSPA1A,0.0229277852922678	CTF1,0.022373301908373833	CELA3A,0.021999116986989975	TUFT1,0.021988576278090477	SLC16A6,0.02179662697017193	DUS4L,0.021411992609500885	TBX21,0.020979691296815872	MATN2,0.019252760335803032	DUSP1,0.0188745204359293	CHCHD10,0.017854193225502968	FJX1,0.01760035939514637	PSG2,0.0173276849091053	TMEM106B,0.016570987179875374	RANGRF,0.016018271446228027	FGFBP2,0.015966417267918587	MEPCE,0.01580638252198696	RHBDL1,0.015528964810073376	ZNF14,0.015489650890231133	PTPRF,0.014768694527447224	CASD1,0.014634140767157078	FMC1,0.014153601601719856	LSM8,0.013140897266566753	JUN,0.013077677227556705	EPB41L5,0.013060561381280422	HBEGF,0.012865142896771431	H4C15,0.011995788663625717	PPP1R3E,0.011670459061861038	PRDX6,0.011666989885270596	FIS1,0.010259933769702911	TBC1D2,0.010220815427601337	AGFG2,0.009471270255744457	PCOLCE,0.008910340256989002	BBS12,0.008678327314555645	ADAMTSL4,0.008520280010998249
WDR3	ELL2,0.04834335297346115	DST,0.04799209535121918	TICAM2,0.04244871065020561	FAM117B,0.04109621047973633	SPOCD1,0.04045863077044487	EXT1,0.038014281541109085	DCBLD1,0.034656889736652374	HRH1,0.03443445265293121	GLIPR1,0.033320095390081406	COL7A1,0.03326426073908806	CD44,0.03253620117902756	CCDC80,0.03230064734816551	MYOF,0.03157184645533562	CD59,0.031437948346138	ANXA8,0.029377667233347893	SERPINE1,0.028539514169096947	TGFBI,0.027491262182593346	FRMD6,0.027222560718655586	CPA4,0.026533208787441254	OSMR,0.0247305016964674	BAG3,0.024236483499407768	PSG5,0.024009859189391136	CAV2,0.02355760522186756	ADTRP,0.023437753319740295	ITGA3,0.022520191967487335	PDCD1LG2,0.022329291328787804	AOX1,0.022046852856874466	CAV1,0.02199150063097477	EFEMP1,0.020347584038972855	EGFR,0.019989769905805588	CD109,0.018952518701553345	ADM,0.01853923127055168	WDR3,0.018296388909220695	CCL26,0.017235739156603813	AATK,0.016738861799240112
TMEM50B	GIMAP1-GIMAP5,0.1598612517118454	ICOS,0.0309971421957016	GCG,0.02653200551867485	CRYGB,0.025167088955640793	PTTG1IP,0.023215096443891525	SNX3,0.023177575320005417	KRT73,0.0219680555164814	TFPT,0.021953769028186798	HSD3B1,0.021777108311653137	TCL1A,0.021598827093839645	HOXA13,0.02086513862013817	VCX,0.020500339567661285	KIR3DL2,0.020488059148192406	RTN2,0.019786205142736435	SLC36A1,0.019769595935940742	PRKAA1,0.019769316539168358	OR8G1,0.01934337429702282	TMEM198,0.01906518265604973	MRAS,0.01818525232374668	NGLY1,0.017595497891306877	HSPH1,0.017582252621650696	RASL10A,0.017141496762633324	ASPHD1,0.016567423939704895	TMX2,0.016257304698228836	REM2,0.016089675948023796	YEATS2,0.015970289707183838	ASB4,0.015871692448854446	RAB2A,0.01567891426384449	TMEM115,0.01556898932904005	CLIC1,0.015563762746751308	OSTM1,0.015297330915927887	COMMD7,0.014846599660813808	PXT1,0.014659285545349121	MGAT1,0.014626897871494293	GM2A,0.014596267603337765	SACM1L,0.014584803953766823	PSME3,0.014439449645578861	PIGW,0.014397461898624897	C13orf46,0.013950485736131668	RMDN2,0.013856390491127968	RTF2,0.013822480104863644	PCDHGA2,0.013529328629374504	GORASP1,0.013362672179937363	SLC66A1,0.013193784281611443	TMEM50B,0.011261526495218277	SMPD2,0.011093419045209885	SLC2A3,0.010074654594063759	SLC5A9,0.008591131307184696	IGF2R,0.008425801061093807
CTTN	SERPINB4,0.05040844529867172	TENT5B,0.043492019176483154	CTTN,0.043462857604026794	SLC52A1,0.03617183119058609	LTO1,0.03586699441075325	TSPAN1,0.03530367091298103	PPFIA1,0.032348886132240295	GSDMC,0.030491968616843224	FADD,0.029034892097115517	RDH16,0.02866119146347046	CARD10,0.02801443636417389	RAET1G,0.02694132551550865	PPP4R1,0.02353803813457489	FAM118B,0.023032598197460175	LYPD3,0.022755498066544533	TBC1D2,0.02245674468576908	ZFYVE21,0.022155337035655975	F3,0.021383726969361305	GPRC5A,0.02123943902552128	EPPK1,0.02115279994904995	FAM78A,0.02035963349044323	KRT17,0.020224468782544136	EPCAM,0.020014207810163498	KLC3,0.019353121519088745	LAMA3,0.018870897591114044	ATP8B1,0.01843021810054779	WNT9A,0.017761703580617905	KRT6A,0.0175005029886961	DSC3,0.01738802343606949	AJUBA,0.01706051267683506	FAM25A,0.01684100553393364	PROM2,0.016632506623864174	ITGB4,0.01565772294998169	S100A2,0.015179503709077835	BCAM,0.015135056339204311	C6orf132,0.014690211042761803	LAMC2,0.014532736502587795	GJB3,0.014515291899442673	ZEB1,0.013053941540420055	MAL2,0.012313293293118477	SSH3,0.011614121496677399	ANO1,0.011398732662200928	GPR87,0.010440351441502571	ANXA8,0.010284706018865108	KRT76,0.009915335103869438	ARHGEF16,0.008045489899814129	ADGRF4,0.004873974248766899
ZDHHC5	CRELD2,0.06340410560369492	OCA2,0.044999510049819946	PRKCH,0.03929329663515091	SDF2L1,0.035022903233766556	SDHD,0.0344834066927433	RPL7A,0.033242955803871155	LMF2,0.03132513910531998	SDK1,0.02941322512924671	FRRS1,0.029075108468532562	SPSB1,0.028915459290146828	SLAMF7,0.027953466400504112	PRKAB1,0.026884175837039948	TAPBPL,0.026409709826111794	RPL35,0.025402558967471123	TIMMDC1,0.02315666899085045	RPAIN,0.023055745288729668	IGSF8,0.022957375273108482	NIPAL3,0.022673238068819046	GALNT3,0.022671330720186234	RPL36,0.02201286517083645	DNAJB11,0.021964529529213905	VDR,0.021947428584098816	MID2,0.021646810695528984	TTC36,0.02094840072095394	RPS20,0.020007820799946785	THYN1,0.01947944238781929	RPS25,0.01947776786983013	ZDHHC5,0.01915420964360237	AVPI1,0.019074255600571632	PMEL,0.01829332299530506	NKAPD1,0.018219677731394768	TRIOBP,0.01805458962917328	NACA,0.017975492402911186	RPL36A,0.017937418073415756	RPS13,0.01743677444756031	CBL,0.015783153474330902	PDCD2L,0.015749963000416756	MICALL1,0.015354144386947155	CDC6,0.014309191145002842	MLANA,0.013046178966760635	ATP2A2,0.01295575499534607	AASDHPPT,0.008831399492919445
PREX1	DEFA4,0.15384992957115173	NCKAP1L,0.08420740067958832	LOXHD1,0.03992760553956032	TVP23C-CDRT4,0.03056192211806774	FBXO27,0.023075183853507042	DOK1,0.021814655512571335	OR52K1,0.02156970649957657	MID1,0.020872246474027634	PREX1,0.018524479120969772	CD300LB,0.01843302696943283	GPRC5A,0.01841130293905735	SDC4,0.018234996125102043	PPFIBP1,0.0174166951328516	MET,0.016972608864307404	PDE1B,0.01676771603524685	TPD52L2,0.01668447069823742	TMEM40,0.01590430736541748	PLS3,0.015759577974677086	FGD6,0.01563284918665886	FRMD6,0.0156112564727664	PRTN3,0.015230163000524044	KIF3B,0.014931178651750088	RASAL3,0.014848337508738041	EGFR,0.014119726605713367	RAB44,0.014092708006501198	TJP1,0.013780299574136734	CEACAM4,0.01365647092461586	MYOF,0.013143994845449924	PHLDB2,0.01311559323221445	MCEMP1,0.012768209911882877	EFEMP1,0.012722458690404892	BBX,0.012681442312896252	PRAM1,0.012408098205924034	CLIP1,0.012328632175922394	AIF1,0.012324887327849865	CSF3R,0.012203329242765903	MS4A3,0.012198464013636112	ITGA3,0.012039804831147194	CAST,0.011836503632366657	CPA4,0.011120357550680637	C1orf162,0.010439084842801094	SIX4,0.010251297615468502	LIMA1,0.009962263517081738	ANXA2,0.009750179946422577	NT5E,0.009589886292815208	AZU1,0.009362906217575073	MEAK7,0.008941065520048141	STAR,0.008827771991491318	TYROBP,0.008056157268583775
HDAC1	BFSP2,0.11368875205516815	PABPN1L,0.0598478838801384	P2RY8,0.05615093931555748	SLC25A42,0.05294037610292435	SEPTIN1,0.045549582690000534	KDM4A,0.03988198935985565	KRT18,0.03778722509741783	MAOA,0.036528196185827255	JAKMIP1,0.03630727529525757	MEF2B,0.03533647209405899	SRPX2,0.03413611650466919	GNG12,0.03328165039420128	IKZF3,0.027092471718788147	ATP2A3,0.019043942913413048	MAP4K1,0.015778863802552223	POU2AF1,0.015245748683810234	JCHAIN,0.015195941552519798	IRF4,0.015099821612238884	CEACAM21,0.014903097413480282	PLAT,0.013729960657656193	CBFA2T3,0.013584595173597336	PADI1,0.012111548334360123	TNFRSF17,0.011933841742575169	TSPAN6,0.011497956700623035	SERPINA1,0.011339893564581871	GALE,0.011133164167404175	RBM38,0.011056504212319851	WAS,0.01087968423962593	NFATC3,0.010673346929252148	HDAC1,0.010528197512030602	DDX49,0.01033585425466299	MSL2,0.010003041476011276	RASAL3,0.009904448874294758	KCNT1,0.009833119809627533	E2F2,0.009636045433580875	ARPIN,0.009594977833330631	PHLDA1,0.009321523830294609	PRPF38A,0.009014391340315342	IGLL5,0.008724738843739033	IKZF1,0.008603937923908234	TCF3,0.007692187558859587	SAP30,0.0076315999031066895	LY9,0.007497752550989389	CD53,0.007494395598769188	TNFRSF13B,0.007441958412528038	ARHGAP15,0.006710545159876347	ACTN1,0.006335850805044174	MZB1,0.0053496952168643475	AREG,0.004973474889993668
MRPS5	TICAM2,0.08036261051893234	NT5E,0.05422869324684143	SP100,0.04649092257022858	PLAAT4,0.0390784852206707	TIMP2,0.03769250959157944	HRH1,0.03566928580403328	PSPC1,0.033994704484939575	PTPRM,0.03268253058195114	LOX,0.032344620674848557	DCBLD2,0.030189353972673416	IL6,0.029096044600009918	GPR1,0.02773786522448063	BCL7A,0.027605436742305756	PDCD1LG2,0.02694033272564411	PATZ1,0.02506631426513195	EFNA3,0.024521272629499435	CTSO,0.024488691240549088	IL6ST,0.02435391955077648	SLC2A1,0.023655487224459648	COL8A1,0.023102181032299995	ARL14EPL,0.022914502769708633	ARHGEF39,0.022367823868989944	GBP3,0.021036721765995026	PLSCR4,0.020993314683437347	C1orf131,0.02089918591082096	CCPG1,0.02076290175318718	CDK15,0.020756466314196587	TGFBI,0.02062090113759041	ITGA3,0.02053895965218544	MVP,0.02039085142314434	YPEL5,0.019824938848614693	AXL,0.01791585423052311	NECTIN3,0.017733026295900345	IGFBP6,0.014870446175336838	MCFD2,0.012530876323580742	ARRB2,0.010110666044056416	MRPS5,0.009478971362113953	ADAMTS12,0.006952316500246525
PDE6B	PARP12,0.03725029528141022	RAB3IP,0.03687942400574684	TEC,0.03213795647025108	TGM1,0.031509969383478165	PTPN2,0.031436737626791	GADL1,0.028475211933255196	DNTTIP2,0.027845103293657303	SLC36A3,0.027088245376944542	GPRIN2,0.027001110836863518	CAAP1,0.026530444622039795	SYNGR2,0.025690613314509392	STXBP2,0.025639766827225685	TMEM40,0.02529476024210453	LUM,0.024404622614383698	ZNF358,0.024139687418937683	DKK2,0.0240960493683815	ISG15,0.023897403851151466	PDE6B,0.023820288479328156	ZNF544,0.023799296468496323	TNFAIP8,0.023333653807640076	DIAPH1,0.022432254627346992	PSME2,0.022386007010936737	PDLIM1,0.022289808839559555	TBX2,0.021564563736319542	LZTS1,0.020581217482686043	PLEKHO1,0.01966058276593685	PTPN6,0.01940169930458069	MFSD6L,0.01929464191198349	STK26,0.018521811813116074	LAMA5,0.018435191363096237	ARRDC4,0.018214719370007515	C11orf87,0.017837373539805412	KCNE4,0.017595956102013588	CNIH3,0.01717449724674225	ARNTL2,0.0171669889241457	GRIK2,0.016807621344923973	DCN,0.016325687989592552	TMX4,0.01626456528902054	RGL1,0.01595643348991871	TTLL1,0.01550062745809555	PTBP3,0.01530019287019968	ZNF296,0.01498307567089796	CGAS,0.014310638420283794	LAMP3,0.012806082144379616	RYR1,0.0127707002684474	ADGRA2,0.0061463904567062855
TAF7	ZSCAN32,0.033166076987981796	RPS6KA1,0.031242143362760544	RAB11A,0.031128836795687675	ERLIN2,0.02908352203667164	RDH5,0.02893451415002346	RELL1,0.02815428376197815	PLAU,0.028112441301345825	TMEM50B,0.027825800701975822	RCHY1,0.027524854987859726	TAF7,0.027369724586606026	PIP5K1B,0.026813028380274773	ZNF841,0.026409288868308067	MDM2,0.02617763914167881	PCDH10,0.026169568300247192	DNAH9,0.02528390660881996	RAD52,0.025066591799259186	RBM26,0.02479647472500801	ZNF200,0.024658048525452614	MRPL14,0.02418784238398075	RTL9,0.023634493350982666	RNF41,0.023201072588562965	MRO,0.022456802427768707	IDH2,0.022308403626084328	MAN2A2,0.02211376652121544	SRBD1,0.021583300083875656	SOD1,0.021084778010845184	NDUFA4,0.02037026546895504	ZNF516,0.020047761499881744	CASP6,0.019702406600117683	SESN1,0.018796419724822044	SLC37A2,0.01863931491971016	PCDH11X,0.018262822180986404	IVNS1ABP,0.01825837604701519	FGD4,0.018236298114061356	TMEM177,0.01798693649470806	KCNRG,0.01589706912636757	STXBP4,0.01504101138561964	COL11A2,0.014262019656598568	DNAH6,0.013653332367539406	SLC5A6,0.013398597948253155	IGLL5,0.013349821791052818	CLUL1,0.012885336764156818	GALNT8,0.01272200420498848	PAPSS1,0.011883408762514591	CD72,0.010656552389264107	AKAP5,0.009000278078019619	AEN,0.006341493222862482	ADRA1B,0.0021212559659034014
PHF10	ROS1,0.04528605937957764	ZCCHC3,0.03948478400707245	OSMR,0.03739159181714058	CENPC,0.03494066372513771	CTCF,0.03435197100043297	PLEK2,0.03424765169620514	MSI2,0.031655292958021164	MYCN,0.02994544804096222	IFITM3,0.0296624805778265	SLC5A6,0.02865992859005928	SLC18B1,0.028415927663445473	TDRD3,0.02838996611535549	HELZ2,0.027844944968819618	SLC9B1,0.027312053367495537	TNFRSF1A,0.026692098006606102	PITPNM3,0.024693390354514122	PTGR1,0.0234417375177145	PFKP,0.022220127284526825	RRAS,0.0221575740724802	SAA1,0.02121325023472309	ZNF497,0.021201562136411667	QSOX1,0.020574340596795082	TMEM92,0.020419644191861153	CIB1,0.019469400867819786	CXCL2,0.019250132143497467	SHC4,0.019185783341526985	ZNF77,0.01903824880719185	IL15RA,0.018575210124254227	C1RL,0.018404996022582054	PHF10,0.01802861876785755	HOGA1,0.017472466453909874	TNFAIP2,0.01718481443822384	CELSR1,0.01446841936558485	NT5E,0.014423098415136337	ISG15,0.013090132735669613	CFB,0.012882404029369354	CYP24A1,0.012508912943303585	ATP5F1A,0.010883507318794727	CP,0.010835967026650906	B4GALT1,0.010077332146465778	SH2D4A,0.00982743315398693	C1R,0.008609194308519363	HRH1,0.00823444314301014	PRSS23,0.008197142742574215	IFNE,0.007746508810669184	APOL1,0.007281089201569557	ANXA8,0.006825369782745838	LGALS3BP,0.00533937755972147	BCDIN3D,0.005118224304169416
MRPL37	CDK15,0.05639074742794037	TCEAL8,0.050260696560144424	SLC25A19,0.045977503061294556	FSTL1,0.03889928013086319	TIMP2,0.0342581532895565	LAYN,0.032322172075510025	GPR1,0.03158264979720116	SLC2A1,0.030370265245437622	CTSO,0.029899543151259422	PARVA,0.028847763314843178	LPAR1,0.027931518852710724	SH3BGRL3,0.02630634233355522	SKP1,0.02557857148349285	QSOX1,0.025446327403187752	MRPL37,0.025267988443374634	TOP1MT,0.024820685386657715	LOXL1,0.024788442999124527	PDCD1LG2,0.02398351952433586	PLSCR4,0.023842692375183105	PLAT,0.02256183885037899	LOX,0.022538408637046814	TMSB10,0.021989597007632256	RTN4,0.021305719390511513	GBP1,0.02109559066593647	ITGA3,0.02095061168074608	TCEAL9,0.02038225717842579	TICAM2,0.020025664940476418	KCTD4,0.019769232720136642	DCBLD2,0.019695043563842773	VAMP3,0.0194726400077343	CCDC97,0.018906299024820328	SSPN,0.017835969105362892	FN1,0.01693328283727169	ADAMTS12,0.016010470688343048	ARMCX2,0.015884902328252792	GNG11,0.015836229547858238	RALGPS1,0.01569199748337269	BDNF,0.015454323031008244	CCDC80,0.012770812027156353	COL8A1,0.010429156012833118	ADAM12,0.00768508343026042
PBX3	MC3R,0.053561799228191376	MYH8,0.044577550143003464	GFY,0.042827434837818146	MEIKIN,0.036918383091688156	KRT24,0.03615405037999153	OMD,0.03528834506869316	MLN,0.03278425335884094	PANX3,0.031744327396154404	GRIA1,0.030829811468720436	RHCE,0.029254987835884094	ADAD1,0.0280669666826725	PTH2,0.02393745444715023	TIGAR,0.02313247136771679	PPCDC,0.02236345410346985	RTCB,0.02177080698311329	F13B,0.02035902999341488	TAF12,0.019233454018831253	RPS8,0.019164152443408966	PBX3,0.01910403184592724	PCDHA1,0.019097186625003815	RPL13A,0.01860876940190792	FBLN7,0.018277864903211594	HECW1,0.01814558357000351	CRH,0.017713291570544243	INPP5A,0.015992574393749237	ZFAND6,0.015598003752529621	NRN1,0.015564005821943283	PLPP2,0.01511154230684042	TVP23B,0.015065516345202923	RPL10,0.014548896811902523	NANOGP8,0.014204047620296478	SEC61B,0.013701244257390499	TCF21,0.012339582666754723	FABP3,0.012080620042979717	UXT,0.01157827116549015	EML4,0.01146627776324749	TOMM22,0.01117717009037733	SLC35G1,0.01068712305277586	CCDC24,0.010664413683116436	TM9SF1,0.010592348873615265	CPB1,0.010496634989976883	RNPC3,0.01043231226503849	FOXL2,0.010305534116923809	KRT31,0.009945228695869446	RPS15A,0.009252258576452732	UGT1A4,0.007977201603353024	ZFC3H1,0.007801543455570936	CCN4,0.0074346777983009815	TPRG1,0.00736970966681838
ABHD10	HSD17B3,0.03820936754345894	TIGAR,0.03486423194408417	STAR,0.03466823697090149	RIOX2,0.03381236270070076	IGLL1,0.033089425414800644	MB21D2,0.0319194495677948	GRAMD4,0.03170008957386017	LYL1,0.03157775104045868	ATP6V0A4,0.02920490875840187	CHPF,0.027402684092521667	SNX24,0.02715441770851612	SPECC1,0.026259666308760643	PHLDB2,0.024835307151079178	COL4A4,0.024829259142279625	CPXM1,0.024408306926488876	WWC1,0.023980125784873962	IFITM3,0.02380376122891903	THRA,0.02333756908774376	SOX15,0.02281317301094532	TEX12,0.022401349619030952	CLCA2,0.022030286490917206	RAG2,0.02126936987042427	GRAMD2B,0.020549220964312553	TFG,0.02048705331981182	TJP1,0.020014889538288116	KRT80,0.019997544586658478	TRIML2,0.01987365446984768	ANXA2,0.019701387733221054	MYO1C,0.019646773114800453	SDC4,0.018336385488510132	NPHP1,0.017678407952189445	GPRC5A,0.017391860485076904	TRIP10,0.017081601545214653	CHMP2B,0.016648689284920692	KCTD11,0.01595688797533512	AMOTL2,0.0158405564725399	ZCCHC3,0.015329340472817421	PIP4K2C,0.013339569792151451	IER3,0.013144832104444504	CCDC28B,0.012861489318311214	KRT18,0.012636939994990826	ARHGEF35,0.012443690560758114	FAM180B,0.012250051833689213	NHLRC1,0.011915032751858234	LILRA2,0.010447509586811066	AJUBA,0.008073986507952213	ABHD10,0.004781635478138924
CCT4	C2CD4A,0.034183911979198456	CCT4,0.03265920653939247	SCEL,0.0322503037750721	SMG6,0.030005713924765587	SFTA2,0.029991213232278824	TESMIN,0.02985491417348385	ICA1,0.02783258818089962	PRKCG,0.0277288556098938	PON3,0.02768266387283802	FAM217B,0.026070453226566315	FAM24B,0.02570956014096737	RPEL1,0.025189340114593506	RPIA,0.025159718468785286	GSTO2,0.024565886706113815	PLEKHO2,0.024202479049563408	SMPDL3B,0.023159485310316086	BCL2L15,0.022781269624829292	BCAS1,0.022611375898122787	ZNF695,0.022527331486344337	BNIP3L,0.021776260808110237	UPF3B,0.021231038495898247	RBM25,0.021080227568745613	SULT2B1,0.021079054102301598	EPHA10,0.020239004865288734	DDR2,0.020123597234487534	ATAD2B,0.01996726170182228	GDPD3,0.01985693909227848	RHOF,0.01935523748397827	EPCAM,0.018492616713047028	PIK3IP1,0.018470920622348785	MCF2L2,0.018173247575759888	FAM136A,0.01708989404141903	EIPR1,0.01708897203207016	EPB41L5,0.015893545001745224	ARHGEF6,0.01566248945891857	TAF1A,0.015547349117696285	KLHL31,0.015350846573710442	PAMR1,0.015276368707418442	PLEKHO1,0.014700003899633884	PRKCZ,0.014247467741370201	SMIM22,0.014076752588152885	ZP1,0.01365512516349554	PTN,0.01313584391027689	TMC5,0.012480324134230614	ARHGAP8,0.011932418681681156	ADAP1,0.010587641969323158	B3GNT3,0.008639555424451828	CLDN3,0.007398970425128937	AREG,0.0073816245421767235
COG6	MEGF10,0.033969439566135406	PEX16,0.03376657888293266	KMT5B,0.033390019088983536	LHFPL6,0.030593642964959145	FSTL1,0.030413642525672913	POU3F3,0.030266523361206055	SSX2,0.028956681489944458	NUDT11,0.028899669647216797	ZNF416,0.02875092811882496	PREX2,0.026164298877120018	SH2D5,0.02589649148285389	MOXD1,0.02564443275332451	NAPSA,0.025329412892460823	IGSF11,0.024810055270791054	CNIH4,0.02471866086125374	SMIM33,0.023492172360420227	ISCA1,0.02340228669345379	DPF2,0.02323174476623535	SMO,0.023076431825757027	ELOVL4,0.022972607985138893	FAT3,0.021166158840060234	SLC31A2,0.021032817661762238	DVL1,0.02062854915857315	CRYAB,0.019440578296780586	NCS1,0.01935986801981926	SMIM10L2B,0.019041219726204872	NUDT10,0.018665924668312073	CNN3,0.01864439807832241	ICMT,0.018606526777148247	CRHBP,0.01857057772576809	NR1H3,0.018403194844722748	COG6,0.01772373728454113	HSH2D,0.01659502647817135	CSPG5,0.016500627622008324	LAMA2,0.016367236152291298	C1orf232,0.0158914253115654	BVES,0.01565675623714924	CIBAR1,0.015015951357781887	HVCN1,0.01484883576631546	GGH,0.014777150936424732	MYOG,0.014349215663969517	RALB,0.013631030917167664	RAB10,0.013162211515009403	GCLC,0.012307518161833286	CCRL2,0.01163831353187561	CHMP3,0.009927615523338318	ARHGEF10L,0.008165840059518814	ADCY4,0.00688090780749917	ADAM12,0.005255051422864199
HMOX2	WFDC5,0.09411703795194626	TP63,0.03311628848314285	IL18R1,0.027889134362339973	TOP2B,0.026697073131799698	ZNF423,0.024776063859462738	PMEPA1,0.024541359394788742	UROS,0.024419249966740608	SAA2-SAA4,0.024268673732876778	EYA2,0.024214861914515495	KRTDAP,0.023659929633140564	SLC6A16,0.022477643564343452	TCTN3,0.0220961757004261	SLFN5,0.02185918018221855	ZBED3,0.021057648584246635	DUOXA1,0.0210166834294796	IFNA4,0.020099084824323654	SERPINB13,0.020045984536409378	CERS3,0.019872378557920456	SDR42E1,0.019439954310655594	LAMB3,0.019187837839126587	KRT6A,0.01894884556531906	LRRC8A,0.018839407712221146	IL22RA1,0.018784575164318085	HMOX2,0.018426721915602684	FAT2,0.018406366929411888	TPRG1,0.018402528017759323	PKP1,0.018280761316418648	CXCL12,0.017514489591121674	RELB,0.017036903649568558	CCNJ,0.01578921265900135	DUOX1,0.015643661841750145	JUNB,0.015088350512087345	CASP4,0.014877651818096638	PLXNA2,0.014871139079332352	SOX15,0.01464440394192934	ATXN7L3B,0.013292436487972736	GNA15,0.01211532298475504	HAUS6,0.01186864823102951	RHOA,0.011800588108599186	CALML3,0.011764946393668652	LAMP3,0.01156143844127655	TCP11L2,0.011528539471328259	JARID2,0.011450866237282753	PLEK2,0.010909751988947392	DSG3,0.010737504810094833	ATP5MD,0.010190756991505623	PGLYRP3,0.01010003499686718	KRT6B,0.009961862117052078	SAA2,0.009923181496560574
SMG6	LMO2,0.04415268823504448	DIS3,0.03979049623012543	LBR,0.03545600548386574	MRPL44,0.03452487662434578	MPDU1,0.03386400267481804	LTBP2,0.032807279378175735	N4BP2L2,0.03247768431901932	LRRC10,0.029811745509505272	BEND6,0.028256090357899666	NDUFS1,0.02614518813788891	SYTL2,0.025795433670282364	IL1R1,0.025706734508275986	NOB1,0.025543421506881714	RANGRF,0.024438146501779556	TOP1MT,0.024366501718759537	ALDH9A1,0.02431759051978588	ZNF195,0.024102922528982162	TP53,0.023961953818798065	DARS2,0.02393844723701477	SOCS3,0.022865181788802147	TXLNG,0.022859850898385048	NBDY,0.022399621084332466	MAP2K5,0.022378357127308846	SMG6,0.020659849047660828	GPNMB,0.020263483747839928	GEMIN4,0.020094823092222214	LIN9,0.019783560186624527	EBPL,0.019385769963264465	TRAP1,0.01916329562664032	CENPV,0.01824384741485119	PSPC1,0.01790541596710682	C1QBP,0.016501372680068016	CDCA7,0.016415994614362717	TUT4,0.016078654676675797	PHEX,0.015326804481446743	SCLY,0.014894339255988598	OBI1,0.014054188504815102	ASIC1,0.013923760503530502	ADAT2,0.0135312145575881	PRKACB,0.01253774669021368	MRM3,0.012116332538425922	KLHL23,0.01155468262732029	NUP88,0.011342843994498253	SNRPA,0.009540525265038013	ANP32A,0.00866788998246193	ACAT1,0.008053378202021122
DDX56	MORC1,0.04143357276916504	BPIFA2,0.0342429094016552	RBKS,0.03163719177246094	RRM2B,0.029605362564325333	TNS4,0.027980169281363487	SMIM22,0.02796328440308571	SLC6A14,0.027846472337841988	SLC4A11,0.025860223919153214	RHPN2,0.024557756260037422	TM4SF5,0.023356745019555092	PLEKHO2,0.023237785324454308	SLC2A1,0.023018227890133858	DAO,0.022927409037947655	MAGEB5,0.02289089374244213	TMEM139,0.022005530074238777	CDR2L,0.021917639300227165	PLXNC1,0.02188245952129364	FXYD4,0.021523473784327507	PARD6B,0.020463017746806145	SIK1B,0.020384307950735092	DDX56,0.02014092169702053	PLXNB1,0.02007688768208027	SEC31A,0.02003317140042782	MUC5B,0.02003207616508007	GIPC2,0.01894734613597393	HYAL1,0.01810542494058609	SCHIP1,0.017967181280255318	MAL2,0.017821257933974266	HNF4A,0.017495429143309593	ZNF536,0.017437728121876717	INSL4,0.01736469566822052	SLC22A18,0.017213070765137672	TST,0.016848450526595116	TRIML2,0.01661917194724083	KIAA1191,0.01634252816438675	GET4,0.016055366024374962	SYT8,0.016043633222579956	PTPRU,0.015940381214022636	MISP,0.015900718048214912	OLAH,0.01572776772081852	ZNF559,0.015600109472870827	TLE6,0.015157787129282951	KIAA1671,0.014826776459813118	KRT16,0.012859438546001911	C11orf52,0.01151585765182972	CCL3,0.011038186028599739	BCAM,0.01061706617474556	CBLC,0.01057623140513897	FRAS1,0.009279974736273289
HUS1	KLHL7,0.05239199474453926	DBNL,0.043856654316186905	PDZD11,0.042376644909381866	MTURN,0.04041378200054169	SPAG16,0.038906030356884	TAX1BP1,0.036930639296770096	NUDCD3,0.03678125888109207	SPACA9,0.03531523048877716	RETREG2,0.03499989211559296	UBE2D4,0.03342768922448158	XIAP,0.03275212645530701	SRD5A1,0.02642618864774704	URGCP,0.026105713099241257	EIF2AK1,0.025560123845934868	BLVRA,0.025474688038229942	RPA3,0.025308653712272644	IL13RA1,0.0237080380320549	SSH2,0.023022834211587906	PHETA1,0.02255311980843544	RAC1,0.022041479125618935	KCTD7,0.02115323208272457	PPIA,0.020858578383922577	INPP5K,0.020462358370423317	SPOCK1,0.020343195647001266	GNA12,0.020282819867134094	DNAJB2,0.02017453871667385	CHMP3,0.01955273002386093	WDR45,0.01944582723081112	YKT6,0.019414789974689484	CETN2,0.019028495997190475	DYNC2I2,0.018246175721287727	CCDC96,0.018143847584724426	HUS1,0.017900479957461357	CCM2,0.016922028735280037	FAM3A,0.016519606113433838	FAM220A,0.015474863350391388	ARF5,0.015315021388232708	IDS,0.014856820926070213	CEP126,0.011787599883973598	AAMDC,0.00576414680108428
DGKI	FMN2,0.03689827024936676	MAP3K9,0.0347873717546463	CNRIP1,0.034030843526124954	NAT10,0.03270181640982628	LAMA5,0.032233841717243195	GEMIN4,0.0309224184602499	IER3IP1,0.029723914340138435	PPP2CB,0.028915155678987503	STXBP2,0.028705323114991188	ELMOD2,0.027131175622344017	UNC13D,0.026921028271317482	TXNDC15,0.02651575207710266	RGS3,0.02619929611682892	SGCE,0.025825299322605133	CYP4F12,0.025215094909071922	ZNF185,0.025194425135850906	KHDRBS3,0.025093918666243553	SYT17,0.02494237571954727	CNTN5,0.0242624431848526	OTUD6B,0.02271706983447075	LZTS1,0.020889678969979286	SYT1,0.02080053836107254	NRSN2,0.020684607326984406	FAM229B,0.02027697116136551	PTN,0.019898125901818275	DIXDC1,0.018986577168107033	SCARB2,0.01898186095058918	NREP,0.017904724925756454	EPHA5,0.017497319728136063	ATF7IP2,0.017218230292201042	PROSER2,0.016264082863926888	HOXA2,0.01568448171019554	CCDC102B,0.015676267445087433	C18orf32,0.015555012039840221	CDH26,0.015319722704589367	MT-ATP8,0.015053439885377884	CADM1,0.015022764913737774	B3GALT2,0.014864558354020119	MYL6B,0.014722757041454315	IL9R,0.014696357771754265	FKBP7,0.013746870681643486	DGKI,0.012378958985209465	ADAMTSL4,0.011709575541317463	ADH5,0.010804840363562107	SNAP25,0.01062725204974413	ATRNL1,0.009462911635637283	PCDHB10,0.008322549983859062	DEF6,0.008012132719159126
RPP21	MUC1,0.04674455523490906	PTPN20,0.04235931485891342	SYNE4,0.03550657629966736	HSD3B7,0.03477271646261215	RNF103,0.0325513556599617	TEX10,0.03166591003537178	S100A6,0.031607624143362045	DUSP23,0.03043346479535103	MCM7,0.03030303306877613	MAPKBP1,0.030117984861135483	FAM3B,0.030090562999248505	MESP2,0.029980488121509552	CLDN3,0.02957547828555107	BCL2L1,0.0288754403591156	TMEM45B,0.02705552987754345	INTS9,0.026836540549993515	SMPDL3B,0.02681552805006504	KRT7,0.025358807295560837	FAM221A,0.024977443739771843	PDK4,0.02467590756714344	CAPNS1,0.023843061178922653	ME3,0.021792229264974594	RORC,0.021783316507935524	MICAL1,0.02173025906085968	GOLT1A,0.02016136609017849	MYO5C,0.020043838769197464	INSIG2,0.01981443352997303	DBNDD2,0.019814176484942436	DDAH1,0.018241245299577713	RPP21,0.018161974847316742	TOB1,0.017502885311841965	CYB561,0.017411017790436745	TMEM139,0.017355019226670265	GPR39,0.015846574679017067	SLC35F5,0.014873855747282505	BMP4,0.013606391847133636	BAIAP3,0.01274924073368311	TSPAN1,0.012317034415900707	APLP2,0.01228646282106638	SERPINB6,0.011938243173062801	SF3A1,0.011881212703883648	TMEM61,0.011875434778630733	ALDH3B1,0.004666491411626339
NDUFA8	IFI44,0.1051902323961258	GBP1,0.06775098294019699	IL6,0.04363922029733658	SLC16A3,0.0408506765961647	SAMD9,0.036618463695049286	GBP2,0.03609061613678932	COL5A1,0.03076665848493576	NDUFA8,0.030300932005047798	SLC25A19,0.029601575806736946	RAET1G,0.029457930475473404	PML,0.02938094362616539	CCDC80,0.028938043862581253	GPR1,0.02808273211121559	INHBA,0.026090219616889954	SH3BGRL3,0.025918370112776756	LPAR1,0.02591562084853649	EXOSC7,0.024739259853959084	TICAM2,0.02386784926056862	VEGFC,0.02349652722477913	GBP3,0.023415757343173027	SP100,0.02340947650372982	COL8A1,0.02338360995054245	PDCD1LG2,0.02336740680038929	EDIL3,0.02302064560353756	TGFBI,0.022371841594576836	BTN3A3,0.021412823349237442	B2M,0.02067827433347702	SAMD9L,0.020626461133360863	HRH1,0.019155031070113182	ITGA3,0.016554424539208412	IFIT3,0.014649886637926102	IFI44L,0.014172686263918877	SPOCD1,0.012712650932371616	ACVR2B,0.012221813201904297	APCDD1L,0.011415899731218815	AXL,0.010734380222856998
PDCD6IP	ZNF536,0.08306949585676193	GREB1,0.07358219474554062	IRX6,0.06581186503171921	CITED1,0.045719441026449203	MT1E,0.03906155005097389	HEATR6,0.03466974198818207	UNK,0.03353705257177353	ZSCAN22,0.024613304063677788	PI15,0.024325277656316757	RAB3A,0.02417205646634102	SERPINE1,0.023726871237158775	RPAP1,0.02210373990237713	SEMA6C,0.021854260936379433	NR1I3,0.020862536504864693	NONO,0.020292146131396294	CDK5RAP2,0.020165899768471718	DHX33,0.0200315210968256	GPM6B,0.01921415887773037	DVL2,0.018992742523550987	FAM222A,0.017985016107559204	ASB6,0.017802642658352852	CBX2,0.017586631700396538	CTSZ,0.0174490325152874	SMG8,0.016278302296996117	COX11,0.01586778275668621	TMEM145,0.015566997230052948	HERC1,0.015294342301785946	MAPT,0.015271255746483803	TMEM151B,0.01495770551264286	CCDC77,0.014400599524378777	PDCD6IP,0.014231597073376179	CBX8,0.014001929201185703	NRF1,0.013562021777033806	ADCY1,0.013479599729180336	TBX2,0.01338101178407669	PPP1R10,0.012993049807846546	PTPRS,0.01296471618115902	TBC1D24,0.011386256664991379	SLC17A8,0.011333725415170193	GRIK3,0.011046488769352436	ABCB6,0.010805432684719563	ACACB,0.010666053742170334	TNRC6C,0.010633300058543682	XYLB,0.010411216877400875	ACSBG1,0.009480904787778854	ADAM11,0.0053564575500786304
SMC6	PLAUR,0.06424831598997116	SLC43A3,0.0559188649058342	TMEM71,0.04167238622903824	SEMA6A,0.04129236564040184	PLAAT4,0.04107389599084854	SAMD9,0.04026254639029503	SESN1,0.03835103288292885	TARS3,0.03624599054455757	IDO1,0.03398889675736427	KLHL1,0.03256365656852722	IFI44,0.031011272221803665	SPAST,0.027819646522402763	SLFN5,0.02724822796881199	MILR1,0.026818981394171715	HLA-C,0.02463851310312748	CARMIL3,0.024522440508008003	CAMKV,0.023809734731912613	SP100,0.023482391610741615	GBP3,0.023296266794204712	DLK1,0.022634390741586685	IFIT3,0.022491149604320526	GBP1,0.021968526765704155	ITPRIP,0.02189527451992035	CASP4,0.021810969337821007	SMC6,0.021779008209705353	PSMB8,0.021774007007479668	FXYD5,0.021390318870544434	SLC5A6,0.02034185454249382	IFIT2,0.019568976014852524	ATP7B,0.018969174474477768	CARD6,0.018571581691503525	HLA-B,0.018142100423574448	PLAU,0.01759358122944832	DDX60,0.01626557670533657	CCDC9B,0.015820354223251343	CACNA1H,0.01544960867613554	ARL14EPL,0.00526806665584445
NEMP1	RGS3,0.042085304856300354	TCEAL3,0.041820425540208817	KCNJ11,0.03915393725037575	HPCAL1,0.039102744311094284	AKAP4,0.038710467517375946	ZP1,0.038052406162023544	GBE1,0.035244885832071304	TICAM2,0.03244746848940849	LAMP2,0.029983917251229286	FAM126A,0.029838044196367264	NRP1,0.028795668855309486	FGF5,0.027928847819566727	SRPX,0.027806846424937248	HTR7,0.027179837226867676	SPOCD1,0.027076110243797302	EPB41L5,0.02563021518290043	LY96,0.024063754826784134	CARD6,0.023645179346203804	SH2B3,0.023418713361024857	COL13A1,0.02241404540836811	FLNA,0.02207767404615879	ITGA5,0.021758904680609703	DEPP1,0.02090730518102646	PDCD1LG2,0.020643116906285286	MSANTD3,0.020267266780138016	GLIPR1,0.02000168152153492	NEMP1,0.01931665651500225	MMP19,0.01919403485953808	GNA12,0.01860562153160572	SEC22A,0.018525132909417152	BAG3,0.017813939601182938	SLFN5,0.016937214881181717	RTL3,0.016174938529729843	SERPINE1,0.015033516101539135	LGALS1,0.015012810938060284	ARID2,0.014340156689286232	CD44,0.013085886836051941	CSF1,0.012463944032788277	PCDHGC5,0.012241043150424957	ACSL4,0.010548427700996399	SH3BGRL3,0.010323888622224331	IL6ST,0.010297443717718124	ETS1,0.01003057137131691
CRLS1	LSM8,0.05864720419049263	CNTN3,0.03918204829096794	SORCS1,0.03818494454026222	PRPS2,0.03610849380493164	NUDT19,0.03567825257778168	TIMM29,0.03565576300024986	MTHFD1,0.03541194275021553	OXA1L,0.03412243351340294	COX4I1,0.029854528605937958	NUDT7,0.028680890798568726	RBBP7,0.0283629409968853	CRLS1,0.028058238327503204	ZNF174,0.028018100187182426	OSGEP,0.02759547345340252	PPP6C,0.027114856988191605	ZNF101,0.02684876322746277	CHST2,0.025849439203739166	FBL,0.025601286441087723	ASF1B,0.0255088210105896	NDUFA1,0.0251216609030962	SLC25A5,0.024553343653678894	POLA1,0.024357346817851067	RALGPS1,0.023497190326452255	TSGA10,0.022617558017373085	CDK9,0.021639177575707436	NKRF,0.021343598142266273	NDUFA8,0.02021765150129795	ATG4D,0.02002054825425148	GINS3,0.019359419122338295	TMEM38B,0.017916573211550713	CUL4A,0.01789693720638752	PDHA1,0.015456360764801502	AIFM1,0.015129176899790764	CHAD,0.014854414388537407	MARS2,0.014372383244335651	CASP2,0.01425003819167614	C9orf40,0.014096331782639027	LMTK3,0.013558318838477135	ADAMTSL5,0.011536792851984501	ABCB7,0.008491446264088154	ACSF3,0.0052293031476438046	OR5M1,0.0
GYG2	PRAMEF12,0.09101405739784241	ZFY,0.045076631009578705	PRKY,0.041000597178936005	TRIM48,0.040564604103565216	C1QTNF9B,0.03665205463767052	ZFX,0.03626761585474014	OR1Q1,0.035888031125068665	UTY,0.03485099971294403	SURF1,0.025459304451942444	EIF2S3,0.02457418292760849	DDX3Y,0.023265983909368515	BTG4,0.02237703651189804	IL5,0.02204134128987789	TXLNG,0.021800411865115166	MDC1,0.02174692414700985	ODAM,0.021266920492053032	CDKN1A,0.02099940925836563	SLC17A9,0.019281012937426567	CHRNB4,0.018990525975823402	CCNF,0.018005121499300003	RAB9A,0.017970390617847443	PTP4A1,0.017433015629649162	HAUS5,0.01706516742706299	SUMO4,0.01650703139603138	CENPJ,0.0158433448523283	TMEM86B,0.015685511752963066	RAD54B,0.01530545111745596	PLPPR4,0.01523864921182394	NCAPG2,0.015022781677544117	OR1J4,0.015004929155111313	RETREG1,0.014849034138023853	PON1,0.014610282145440578	BST1,0.01451804582029581	C1GALT1,0.013875924050807953	DNAH6,0.013550528325140476	SLC22A14,0.0134440828114748	ARHGEF18,0.013429369777441025	LGALS12,0.013226638548076153	ATP5MC2,0.01218298077583313	TFAP2E,0.012032625265419483	TRAPPC2,0.011990663595497608	DCT,0.01194655243307352	RPS4Y1,0.011923062615096569	ZSCAN4,0.009951934218406677	PLXND1,0.00911329872906208	AURKAIP1,0.008966927416622639	GYG2,0.007850375026464462	CDC45,0.0073545146733522415	ACTL6A,0.002814891282469034
CTR9	ZNF195,0.04838009178638458	CR1L,0.04168317839503288	LIN37,0.0333726592361927	GSTZ1,0.031173015013337135	THEM6,0.031060736626386642	TRIM66,0.030173009261488914	ELF4,0.02971635013818741	CTR9,0.028935225680470467	NIBAN1,0.02887456677854061	CPEB3,0.02625454217195511	IL4I1,0.0259782113134861	METTL15,0.025247322395443916	NFKBIE,0.024212533608078957	LETMD1,0.02402426488697529	MSN,0.023964444175362587	OR2T8,0.02393929287791252	SLC29A3,0.0236794613301754	LOXL1,0.02291664108633995	CCM2,0.022660937160253525	PLEKHM2,0.02263333834707737	IGF2,0.021941693499684334	P3H1,0.02138059213757515	SMIM10,0.021347269415855408	TTC7A,0.020745601505041122	LOX,0.020213842391967773	SLC35B3,0.019852254539728165	LAMP2,0.018592651933431625	EPB41L4B,0.018407529219985008	CHST2,0.0183014627546072	PGAP2,0.01793518103659153	POLR1D,0.01778583787381649	CBFA2T2,0.016840025782585144	RALGPS1,0.016683407127857208	USP6NL,0.015416896902024746	GBP5,0.014373009093105793	RUNX2,0.013917679898440838	EXOC6,0.013599553145468235	PDGFC,0.013385293073952198	SYNC,0.013074459508061409	GPR1,0.013018007390201092	FN1,0.012742720544338226	MSC,0.01244743075221777	JAZF1,0.010438104160130024	ASCL2,0.010167944245040417	ARHGEF6,0.010040197521448135	BEND6,0.008755384013056755	IL1R1,0.007828419096767902	CCN4,0.006687443237751722	ADAM12,0.005200285464525223
CENPA	TFAP4,0.05994431674480438	MEA1,0.0546221099793911	GINM1,0.045691970735788345	MYL9,0.04461328312754631	RBBP7,0.040439311414957047	KIAA0040,0.03899592533707619	SINHCAF,0.03603416308760643	MYL6,0.03324771672487259	TMEM14C,0.033162131905555725	NUCB2,0.03171180188655853	RTL3,0.031211262568831444	TMEM263,0.031120523810386658	MRAS,0.02949049137532711	TMEM219,0.02938985824584961	NOA1,0.02899417094886303	PDZD11,0.02882525697350502	RRP36,0.02871387079358101	RECK,0.02745920978486538	TMEM14B,0.02729930728673935	ATP6AP2,0.027276048436760902	SLC66A1,0.027093809098005295	CUTA,0.0254569873213768	PINK1,0.025260919705033302	P4HA3,0.024132834747433662	CENPA,0.023029683157801628	CCN2,0.02280365861952305	CCDC96,0.02207113429903984	HYI,0.021832233294844627	CETN2,0.021439235657453537	DYNLRB1,0.021234864369034767	HSPB11,0.020372478291392326	CAPZB,0.01978076435625553	AAMDC,0.008950206451117992	ACTB,0.008298478089272976
CHMP2A	ENTHD1,0.03772781044244766	DCTN3,0.03082110360264778	CDC37L1,0.0303909033536911	UNC5B,0.02990713156759739	SHB,0.029411574825644493	TRPM1,0.028589708730578423	DNAL4,0.02835809253156185	CHMP2A,0.027631741017103195	CNOT8,0.026970285922288895	TBX5,0.02606547623872757	NMRK2,0.025534776970744133	TMEM25,0.02515127882361412	DCT,0.025111928582191467	SPATA7,0.025027649477124214	ZNF629,0.024278510361909866	CHIC2,0.023570097982883453	TCTEX1D2,0.02354329638183117	ST6GALNAC6,0.02324223890900612	ZNF627,0.022498663514852524	CAMK2B,0.0224654171615839	OSBPL5,0.022274179384112358	PHF2,0.02210341952741146	PDLIM4,0.021674009039998055	STMP1,0.021671069785952568	IFT57,0.02138768881559372	CBY1,0.021119197830557823	PRDM11,0.020745541900396347	FAM89B,0.02034459076821804	CHMP5,0.02011355571448803	IQCN,0.019816240295767784	BIRC7,0.019252048805356026	GALNT16,0.01884719356894493	PLA1A,0.018753783777356148	MAGEA1,0.018695717677474022	MORN3,0.018474124372005463	ZNF436,0.017815811559557915	ATL1,0.0171852745115757	CPN1,0.016053374856710434	BRD3,0.014876089990139008	UBE2I,0.014534244313836098	PPP2R5B,0.014133359305560589	COA8,0.012950425036251545	ANK1,0.012765150517225266	AOPEP,0.01134829968214035	LOXL1,0.009981853887438774	ZC2HC1B,0.009638482704758644	ABCC2,0.007147591561079025
DEPDC5	KLRB1,0.1412695050239563	LCP2,0.048056308180093765	FBLN1,0.0349486842751503	C1QC,0.03262965381145477	RNF125,0.03008977882564068	NACAD,0.028706176206469536	EML2,0.027553757652640343	GNB3,0.02717566303908825	TNFRSF12A,0.02684895321726799	STMP1,0.024885127320885658	PXMP2,0.024308282881975174	CDH11,0.023719366639852524	B4GALT2,0.02326156385242939	COX10,0.023131482303142548	TINAGL1,0.021964488551020622	CDKN1A,0.021249210461974144	XBP1,0.021111194044351578	ZNF185,0.021040229126811028	BBC3,0.02047162503004074	BACE1,0.01985122263431549	ITGA3,0.01883772388100624	NRBP2,0.01811889000236988	ARHGAP15,0.017638249322772026	SYNDIG1,0.016828417778015137	SCARA3,0.016817599534988403	ZFHX4,0.01640368439257145	SOGA1,0.015247544273734093	CXorf21,0.015022721141576767	SPEG,0.014650333672761917	WNT5A,0.01388646475970745	LAPTM4B,0.013851609081029892	PLPP2,0.012860581278800964	BCAM,0.012634902261197567	ARHGEF15,0.01148198638111353	FCRL5,0.01067635603249073	EGFR,0.01009107194840908	SNTA1,0.009372481144964695	KRT18,0.00903553981333971	DEPDC5,0.008565818890929222	MISP,0.008493518456816673	OCSTAMP,0.008208499290049076	LAMC2,0.007898496463894844	IRF4,0.007872704416513443	MEAK7,0.0074465516954660416	FBLIM1,0.007038601208478212	SOX11,0.006241548340767622	ARL14,0.00621330039575696	RTL1,0.005767831578850746	LYVE1,0.005713554564863443
HSF1	TNKS1BP1,0.05144914984703064	VRK1,0.041640814393758774	FNDC3B,0.03902197629213333	PHF10,0.038368914276361465	KRI1,0.034811556339263916	TNFRSF13C,0.03263435885310173	RHOC,0.03082801029086113	ZNF831,0.028390534222126007	SPI1,0.028056491166353226	PDE1B,0.026322703808546066	LIPE,0.02616654895246029	PTGFRN,0.026078000664711	PLK2,0.024887772276997566	KDM2B,0.023913882672786713	MTA2,0.02371976152062416	PDXP,0.023535069078207016	HSPA1B,0.023157812654972076	PTPRC,0.022943656891584396	IRAG2,0.02265000529587269	HIBADH,0.02260942943394184	PALD1,0.0207130778580904	CORO1A,0.020461518317461014	HSPB8,0.020141882821917534	S100A16,0.01988741010427475	TYMS,0.01972413994371891	SDC4,0.019557176157832146	MAP4K1,0.019033100455999374	DHX32,0.01819760352373123	KRT15,0.01800096593797207	CD48,0.017617441713809967	TNFRSF12A,0.017564790323376656	SH2D4A,0.01684803143143654	P2RY8,0.016697615385055542	NOL3,0.016672898083925247	WDFY4,0.015499894507229328	CFI,0.014041125774383545	HSF1,0.013885118067264557	SASH3,0.01336104515939951	S100A10,0.01136147789657116	TRIM16L,0.011338280513882637	BLM,0.0109928660094738	NCKAP1L,0.009800289757549763	ARRB2,0.009383533149957657	LILRB2,0.008205500431358814	STAP1,0.00803056824952364	ARHGAP9,0.007783045526593924	ABI3,0.005841610953211784	PPP1R16B,0.005310234613716602	CD84,0.0028612962923943996
NAPG	NAPA,0.06347551941871643	LIG1,0.06013110652565956	SLC7A14,0.04075773060321808	PIH1D1,0.03690112754702568	EXT1,0.03600278124213219	LAMTOR1,0.034480635076761246	POLE2,0.03443272039294243	PDCD1LG2,0.03414047509431839	CYP1A2,0.03406979888677597	ZBED2,0.03364215046167374	MECOM,0.03210047632455826	PPP5C,0.03141782432794571	TMBIM1,0.03132007643580437	KPTN,0.029461150988936424	SNRPD2,0.02907709777355194	SH3RF2,0.028678154572844505	IGF2BP2,0.026609882712364197	MED25,0.02588624693453312	SAE1,0.02393662929534912	KIAA1755,0.02173398993909359	NAPG,0.021676039323210716	GSK3A,0.021563716232776642	SYMPK,0.021367138251662254	HSPG2,0.020143624395132065	SRPX2,0.019633518531918526	SUN3,0.01962771825492382	POLD1,0.01932918094098568	HOXB13,0.019194433465600014	PAFAH1B3,0.017923252657055855	MDM2,0.017665578052401543	E2F2,0.017645344138145447	SNRPA,0.015058357268571854	CTSB,0.014673775061964989	CD274,0.013638012111186981	INHBA,0.01348723191767931	BLM,0.013216458261013031	CAV2,0.011810737662017345	SLC25A19,0.009191039018332958	BICRA,0.004899302497506142
SAP18	JAKMIP3,0.046926822513341904	SOX30,0.035141121596097946	ME2,0.031225373968482018	ZSCAN31,0.03096066601574421	NXN,0.028975872322916985	EPM2AIP1,0.02807965688407421	SDC4,0.02790960483253002	SAP18,0.027501823380589485	HSPA1A,0.026962343603372574	TRIM16L,0.026710307225584984	TGFBI,0.025952212512493134	SPACA6,0.02576671540737152	THBS1,0.02512381598353386	CNDP1,0.025014854967594147	TICAM2,0.024718260392546654	KRT7,0.023250071331858635	RP1,0.022687576711177826	RAB2A,0.022567741572856903	AMIGO2,0.02245735377073288	CYFIP2,0.022415338084101677	OSMR,0.02146850898861885	HTATIP2,0.021247128024697304	TFPI,0.021242780610919	SAA2,0.021003641188144684	SERPINE1,0.020695114508271217	ALKBH2,0.020675765350461006	WFDC3,0.020617134869098663	CTNNAL1,0.020190708339214325	PDZD11,0.02009156160056591	AP000812.4,0.01873178407549858	RAB42,0.017965180799365044	FSTL3,0.017803778871893883	TNFRSF12A,0.017532041296362877	NRP1,0.01748875342309475	TAB2,0.01736079901456833	IL6,0.01720222644507885	ISG15,0.016890019178390503	COPB1,0.016077442094683647	ANXA1,0.015221944078803062	GPR39,0.014625269919633865	EGFR,0.013522369787096977	PSMD10,0.012777699157595634	MEAK7,0.012020561844110489	APCDD1L,0.01067640446126461	GABRE,0.00850678514689207	AEN,0.00819026306271553	MMP13,0.0054552387446165085	ACTBL2,0.0043716090731322765
SNAPC2	PTPRK,0.04664362967014313	TRIM16L,0.03522064909338951	TMEM236,0.03237341344356537	CTNNBL1,0.0319560207426548	INPP5B,0.02995769865810871	CEACAM8,0.02965930849313736	RNF138,0.0287435632199049	PXN,0.02762288972735405	SLC22A31,0.02744038961827755	RND3,0.02491161972284317	PI3,0.024851374328136444	FRMD6,0.0245114266872406	TUT1,0.024262942373752594	IFITM3,0.02317703701555729	RIPK4,0.02316218428313732	CYFIP2,0.02301403507590294	MYO1B,0.02280903421342373	KLF4,0.02205273136496544	CALB2,0.02119372971355915	CARD10,0.021136069670319557	SH2D3C,0.02084958925843239	CREG2,0.020201850682497025	PDP1,0.020167751237750053	HSPA1B,0.019668854773044586	S100A6,0.018804345279932022	MYH9,0.017263900488615036	TRAF3IP3,0.017202986404299736	PMEPA1,0.01713501289486885	LAMA3,0.016814040020108223	RASD2,0.016728218644857407	HVCN1,0.016715819016098976	ANXA2,0.016274917870759964	LAX1,0.016193287447094917	PTK2,0.015690481290221214	ITGAL,0.015689285472035408	CRIM1,0.01551476214081049	GBP1,0.015212965197861195	SNAPC2,0.015126820653676987	SHB,0.014513353817164898	CDCP1,0.014017127454280853	COL7A1,0.013706360012292862	PLEK2,0.013500060886144638	TM4SF19,0.01340856496244669	APCDD1L,0.013171675615012646	ASAP2,0.01102256216108799	SLC2A1,0.010277309454977512	AGAP2,0.009825311601161957	ARL14,0.007673018146306276	CEACAM21,0.007315085735172033
HK2	EPPIN,0.07339023798704147	ENAM,0.04211694002151489	KYNU,0.034274425357580185	PIP4P2,0.032783038914203644	CLEC11A,0.028561927378177643	SPATA18,0.028445543721318245	ITLN1,0.02802988514304161	VGF,0.025188688188791275	WNT5B,0.024773741140961647	LRRFIP1,0.023600425571203232	WDFY2,0.022012541070580482	PLCD4,0.02140175551176071	PFKFB3,0.02126416191458702	GNGT1,0.02056168019771576	PLAAT2,0.02039376087486744	GPR18,0.01901061274111271	H1-2,0.018835242837667465	GPR84,0.01868627592921257	EEPD1,0.018205799162387848	RPGRIP1,0.018081383779644966	SULF1,0.01808030530810356	PTPRN2,0.018027525395154953	PECR,0.017962221056222916	TTYH3,0.017873363569378853	JPH1,0.017431141808629036	RASSF2,0.017239585518836975	TBC1D8,0.017028270289301872	SLC10A5,0.016919685527682304	ARSL,0.016888292506337166	HK2,0.016693463549017906	LRRN1,0.016657773405313492	PTX4,0.016489893198013306	KCNB2,0.016444673761725426	OSBPL5,0.016422703862190247	NT5C,0.015977172181010246	CTDSPL,0.01596721261739731	HK1,0.015963857993483543	LRCH1,0.015565283596515656	FST,0.015478736720979214	KIAA0930,0.01512718852609396	PKP2,0.014044739305973053	DNAH10,0.011999605223536491	SMCO2,0.011976064182817936	KCNJ4,0.011829816736280918	ATP1B1,0.011268696747720242	CPHXL,0.011019278317689896	CRYM,0.009634419344365597	CCDC185,0.009596087038516998	BCAN,0.009541869163513184
OTUD4	KRTAP4-7,0.08112271875143051	PRELP,0.05056123062968254	FERMT3,0.04025646671652794	RCSD1,0.03619268536567688	NCKAP1L,0.03266224265098572	SCFD2,0.03023194894194603	TAGLN,0.029821224510669708	GPR174,0.02862481214106083	P3H3,0.0286039300262928	MCIDAS,0.02847844734787941	TBX19,0.026235634461045265	TNFAIP3,0.025124887004494667	SGIP1,0.024993130937218666	OTUD4,0.02453754097223282	GIMAP2,0.022858111187815666	PTK2B,0.021513547748327255	TEX10,0.021200692281126976	HMGA2,0.020586557686328888	S1PR4,0.01989470236003399	CYTH1,0.019750669598579407	HAPLN1,0.01889943517744541	PTPN3,0.018766433000564575	TMIGD3,0.01845105178654194	TMC8,0.01813621073961258	LOXL1,0.017716864123940468	HSH2D,0.01731741428375244	WDFY4,0.0162035059183836	TCTEX1D4,0.015384243801236153	NSUN5,0.014605029486119747	DNAJC28,0.014345445670187473	GNPDA1,0.014166397042572498	CDNF,0.01412253174930811	CTAGE9,0.013895641081035137	ATF2,0.013309519737958908	MRPL15,0.012958950363099575	EFNB3,0.012778779491782188	OSBPL8,0.012142918072640896	PDGFRB,0.012100775726139545	GPR162,0.011845876462757587	GALNT16,0.010046528652310371	ACSS1,0.009408756159245968	COL11A1,0.009338743053376675	PYCARD,0.008843275718390942	CNTRL,0.008317915722727776	TMC6,0.007983028888702393	HLTF,0.007876859977841377	ADGRG4,0.007241114508360624	GSG1,0.00701909139752388	ADAMTSL1,0.006815665867179632
NCAPG2	RPS27L,0.04994688928127289	SLC9A5,0.04592188447713852	FCGBP,0.0416252538561821	SATB2,0.039351243525743484	EIF2AK4,0.038550447672605515	PMP22,0.03786497563123703	FBXL5,0.037691567093133926	GID8,0.03736201673746109	PARP3,0.03548446670174599	HHAT,0.0338696651160717	RRM2B,0.033685289323329926	PLAGL2,0.03347267210483551	CDKN1A,0.03111821785569191	EDA2R,0.029978616163134575	PTCHD4,0.028518684208393097	FAHD2A,0.02807246893644333	MPV17,0.027635307982563972	RBM38,0.027217289432883263	JKAMP,0.026493774726986885	TMEM131,0.02523154392838478	SLC27A1,0.024169448763132095	PDLIM2,0.02403852343559265	WNT10A,0.023720836266875267	SHC1,0.023661689832806587	NCAPG2,0.02336851879954338	FAM200B,0.02218172885477543	NAV3,0.021918075159192085	FERMT2,0.021614808589220047	TSPAN4,0.021484320983290672	FAM214B,0.018741389736533165	TSTD3,0.01672741025686264	SINHCAF,0.016696926206350327	PLPP4,0.01636955328285694	CNRIP1,0.016338611021637917	EIF2B2,0.013007238507270813	ACOT2,0.006868608295917511
UBE2M	LOXL1,0.06485497951507568	PLPP4,0.055700890719890594	TMEM14C,0.04675450176000595	NGF,0.045806944370269775	KCTD4,0.04075533151626587	RBBP4,0.03966638818383217	UBE2M,0.03931362181901932	OR2S2,0.03754739835858345	LOX,0.034563690423965454	LRP1,0.03341445326805115	CA9,0.032179079949855804	SPOCK1,0.03106742911040783	PDCD1LG2,0.02907492220401764	DKK3,0.027519185096025467	TPM1,0.027258723974227905	KDELR2,0.025478582829236984	S100A3,0.02528214640915394	PTGFR,0.024657361209392548	SH3BP4,0.023519381880760193	IL1R1,0.022630847990512848	MMP19,0.02191302552819252	SERPINE1,0.01887221820652485	PRSS23,0.018505120649933815	ALPK2,0.01626368798315525	LACTB,0.01585216075181961	CCDC88C,0.015357204712927341	COL1A1,0.014519420452415943	TICAM2,0.013531776145100594	CCDC80,0.012512290850281715	CPA4,0.011953061446547508	TGFB1I1,0.011870037764310837	TGFBI,0.011535265482962132	GLIPR1,0.011458068154752254	AFP,0.011436250060796738	COL7A1,0.011374328285455704	SPOCD1,0.010657093487679958	ADAM12,0.010461767204105854	RTL3,0.009604614228010178	DAB2,0.009512599557638168	APCDD1L,0.009265933185815811	ADAMTS12,0.00891736801713705	ACSL4,0.008901087567210197	ADAMTSL1,0.008679689839482307
GTPBP8	TRAM1L1,0.042115796357393265	CLUH,0.041813645511865616	NDST3,0.036746419966220856	TRIQK,0.0350039005279541	OXNAD1,0.031069863587617874	MRPL4,0.029842564836144447	TMEM161A,0.027176061645150185	COX10,0.026803968474268913	LXN,0.02600000984966755	VPREB3,0.024879109114408493	GMIP,0.02483336813747883	PCDHAC2,0.024774916470050812	ARRDC3,0.023698721081018448	PELP1,0.023620696738362312	PTPN14,0.023186177015304565	DDX31,0.022152813151478767	TCEAL8,0.02159111574292183	CHCHD10,0.02137785404920578	RBM38,0.02027503214776516	TOP1MT,0.01997522823512554	FAM83G,0.019927704706788063	C2orf73,0.019554313272237778	NSUN5,0.01941467821598053	SNAI2,0.0189374890178442	MRPL46,0.018601085990667343	PKIA,0.018269341439008713	LOXL1,0.018238786607980728	TAMM41,0.01812811940908432	MYBBP1A,0.017582595348358154	MORN2,0.01733952760696411	KLRG1,0.01731877587735653	BEX4,0.01666199415922165	TMSB10,0.016115134581923485	COL8A1,0.0160109493881464	PPARGC1B,0.015537620522081852	IFT80,0.015516658313572407	DNAL1,0.014828408136963844	CLUL1,0.014518504962325096	GTPBP8,0.014416772872209549	MARS2,0.014025209471583366	ARMCX4,0.013851204887032509	HASPIN,0.0136079341173172	EDA2R,0.013105460442602634	NUP214,0.012589155696332455	BOP1,0.012390528805553913	WNT9B,0.012132644653320312	TCEAL9,0.012019750662147999	CYC1,0.011620289646089077	ATP5MC2,0.00660555437207222
SACM1L	LCA5,0.03476167842745781	FAM163A,0.032737065106630325	TICAM2,0.032689400017261505	OPTN,0.03217650204896927	MCM6,0.03213764354586601	ZNF124,0.03185248747467995	POLRMT,0.031580980867147446	MEN1,0.02987189032137394	SHD,0.029726851731538773	E2F2,0.028992200270295143	IKZF2,0.02672225795686245	FBXO27,0.025843335315585136	PADI1,0.025830857455730438	GTF3C5,0.02558959648013115	LEPR,0.024894099682569504	TMOD3,0.023294785991311073	CTCF,0.023119844496250153	VSIR,0.022756945341825485	TGM2,0.022494643926620483	OSMR,0.021994726732373238	TRIM7,0.02130897343158722	TCF3,0.020998913794755936	TFPI,0.020572632551193237	TGFB2,0.020517824217677116	VMP1,0.01990664191544056	POLD4,0.019754687324166298	GPR87,0.019345702603459358	SOCS3,0.018897101283073425	USP25,0.018500983715057373	IRAK2,0.017884500324726105	BHLHE40,0.017762701958417892	GINS1,0.017628483474254608	EHD2,0.017616329714655876	ELFN2,0.017183378338813782	SNRPA,0.017026761546730995	MARK2,0.016810795292258263	SACM1L,0.016575464978814125	DNAH5,0.015961380675435066	MMP7,0.015586381778120995	CAV1,0.014596653170883656	APOL1,0.014436077326536179	CDT1,0.013554626144468784	RREB1,0.012746280990540981	ANXA1,0.0125212911516428	AHNAK2,0.00977267138659954	ANKRD1,0.009744654409587383	ADAM20,0.0037203622050583363
TGFBR1	IFNA4,0.10047230124473572	SERPINA11,0.047448936849832535	TPRX1,0.03924247622489929	CGB5,0.03747764974832535	DUXB,0.036365754902362823	MAGI3,0.034622471779584885	GRIP2,0.033783018589019775	LIPF,0.03064308501780033	NUTM2F,0.030329234898090363	SULT6B1,0.02908177673816681	ZEB1,0.02627791464328766	GOLM2,0.025964679196476936	RIOK3,0.023726504296064377	POLR2M,0.02372620813548565	FRYL,0.02204647846519947	CCDC32,0.020242981612682343	HAUS2,0.020193926990032196	KLF10,0.018942372873425484	GALNT5,0.01859244890511036	RNF103,0.01805400662124157	FSD1L,0.01735886000096798	KNL1,0.017205044627189636	GALNT10,0.017113663256168365	BMPR2,0.016844071447849274	BDP1,0.016383687034249306	ZC2HC1A,0.0163565743714571	TEX49,0.015282467007637024	MTRF1L,0.015077170915901661	FOXJ2,0.014915574342012405	PPIG,0.014675682410597801	UIMC1,0.014367462135851383	PLCG2,0.013442563824355602	UBR1,0.013440670445561409	RTF1,0.013265116140246391	TGFBR1,0.01273806020617485	LOXL1,0.01216846238821745	KATNBL1,0.011877906508743763	ANKRD50,0.011799987405538559	CRY1,0.01145088765770197	FAT4,0.011369502171874046	TP53BP1,0.010606527328491211	SLC35E4,0.010159425437450409	ZNF511,0.00947450939565897	BTBD1,0.009312690235674381	AP2B1,0.009294756688177586	KIAA1109,0.007460824679583311	CDC42BPA,0.007020586635917425	ROCK1,0.007020570337772369	ATG12,0.005282538011670113
LMTK2	NYX,0.056997790932655334	TTC19,0.03534733131527901	PTCHD4,0.0321110375225544	SLC5A10,0.0312817208468914	NUDT12,0.031033974140882492	OMP,0.02700398862361908	C4orf19,0.026568695902824402	COL9A1,0.025242049247026443	UGT2B11,0.025215601548552513	LRP4,0.02498946525156498	PNP,0.024918537586927414	LMTK2,0.024425866082310677	B9D1,0.023796049878001213	FAM81B,0.023261474445462227	SH3D19,0.023108886554837227	C3orf18,0.022287627682089806	SAMHD1,0.021905625239014626	CTXND1,0.021874772384762764	LRRC19,0.02115851454436779	DUSP14,0.021091323345899582	TSPY1,0.02024608850479126	LRATD2,0.019893120974302292	METTL25,0.01936924085021019	C10orf99,0.019343826919794083	PIGL,0.019211145117878914	WNK4,0.0189212579280138	MAP3K21,0.018623417243361473	DTD1,0.018496261909604073	PTPN3,0.018455566838383675	RNF43,0.01825813017785549	ANKRD31,0.017911305651068687	FOXJ1,0.01758004166185856	F12,0.016840510070323944	OR8G5,0.01627994515001774	SEC14L6,0.01596260257065296	ENPEP,0.015728645026683807	C11orf98,0.015125822275876999	ASB4,0.013358238153159618	GRB14,0.013287813402712345	ARSL,0.01253883633762598	SLC44A3,0.011742306873202324	DPH7,0.011247512884438038	FRAS1,0.010782779194414616	MYBPC1,0.010733920149505138	ITIH6,0.010426060296595097	KIF12,0.009292703121900558	RNASE1,0.008310266770422459	GRIN2B,0.007432072889059782	UGT2A3,0.007136779837310314
TUBE1	USH2A,0.053878262639045715	ZMAT3,0.047768183052539825	TWNK,0.044829849153757095	MAB21L2,0.04465147852897644	TSPAN1,0.035422954708337784	DUSP23,0.03163360431790352	NAP1L1,0.03097495250403881	NPM3,0.029763750731945038	GOLGA5,0.02956673502922058	MAB21L1,0.02938050962984562	ACOT4,0.028946666046977043	NHLRC1,0.02893325313925743	NXNL2,0.028013786301016808	MROH1,0.026117362082004547	EEF1B2,0.025721969082951546	RPL3,0.02551504224538803	SKAP2,0.02500734105706215	TUBE1,0.023129330947995186	RFX3,0.022412315011024475	COA8,0.022338271141052246	RPLP0,0.02230762504041195	PITPNM3,0.022071151062846184	GUCA1A,0.021356996148824692	SLC10A3,0.02051236666738987	MUC1,0.020253928378224373	RPL34,0.01998535916209221	EPS8L1,0.019314410164952278	FAM25C,0.019174331799149513	SH2D4A,0.019002709537744522	SLC2A4RG,0.018806086853146553	EDA2R,0.01819722354412079	RPL13A,0.017571814358234406	SESN1,0.0175443384796381	MICALL2,0.017348477616906166	AEN,0.01720532216131687	HNRNPA1,0.014757649973034859	CLDN9,0.01460347417742014	CLDN7,0.01388261467218399	CLDN23,0.012403697706758976	CDA,0.01140001229941845	ALDH3B1,0.008294785395264626
FANCE	SLC2A4RG,0.03309984132647514	NEGR1,0.0326719656586647	PERP,0.032060522586107254	NDUFS6,0.030848661437630653	RREB1,0.029943928122520447	NOSTRIN,0.029473500326275826	MPL,0.02866136096417904	MYH7B,0.027637748047709465	SDR42E1,0.027592206373810768	ESRP1,0.02723812498152256	GUCA2A,0.02717825211584568	ZNRF3,0.026892036199569702	NKD1,0.026881549507379532	FXYD3,0.026025302708148956	SLC22A23,0.025840556249022484	KRT39,0.02551291324198246	LLGL2,0.02551032043993473	RFTN1,0.02478424459695816	LRRC1,0.024305369704961777	SP5,0.022846853360533714	EPS8,0.022836700081825256	NR1H3,0.02249438874423504	CDC42BPG,0.021319804713129997	PIK3C2B,0.021272145211696625	SH2D4A,0.020905937999486923	FERMT1,0.020817536860704422	EPB41L4B,0.020185081288218498	PRRG2,0.02003856934607029	FIBCD1,0.019637456163764	REG4,0.019468380138278008	KLK10,0.01937430538237095	OSR2,0.0191047303378582	FANCE,0.018772130832076073	CTDSPL,0.018526248633861542	RNF43,0.01816725730895996	GCLC,0.01738063059747219	B3GNT3,0.017203576862812042	FFAR4,0.01634940505027771	ZNF205,0.015784142538905144	CDH1,0.015478214249014854	LAMA3,0.014855326153337955	EDAR,0.013980974443256855	CEACAM5,0.012213485315442085	AKAP1,0.009740754030644894	ABCG2,0.009087582118809223
CTSS	GOLGA8J,0.05853010341525078	CCL23,0.03786429390311241	SLC12A3,0.033283673226833344	GCG,0.03057761862874031	GJC3,0.02930295653641224	GOLGA8M,0.02839750424027443	SENP1,0.027608105912804604	IHO1,0.026473518460989	TMEM251,0.026277001947164536	NEDD1,0.025773830711841583	TMEM9,0.024761786684393883	C1orf185,0.024412425234913826	PRAMEF1,0.022742178291082382	IVNS1ABP,0.022714287042617798	RPS6KA6,0.022436581552028656	AL445989.1,0.02223946712911129	LDLRAD1,0.022166253998875618	ST7,0.02132377028465271	ATE1,0.021126763895154	ZNF239,0.020604651421308517	THOC3,0.02046607993543148	INAFM2,0.019997749477624893	FNDC7,0.018692756071686745	POLB,0.018571509048342705	IL21,0.017377903684973717	OTP,0.016913199797272682	ZMYM1,0.01670604757964611	RBM25,0.0166891198605299	HSPA4L,0.016579004004597664	CBX7,0.016366107389330864	NAMPT,0.015240081585943699	BCL2L2,0.014720525592565536	WDR20,0.013946594670414925	BBS7,0.013192873448133469	KATNBL1,0.012981697916984558	CBLL1,0.012819376774132252	CADPS2,0.012708798050880432	ARL6IP5,0.012644396163523197	FCER2,0.01257579680532217	CABLES1,0.011892019771039486	CREBL2,0.01177452877163887	RALA,0.01153492834419012	ZNF695,0.011340414173901081	ARHGEF26,0.01122793648391962	CBLN3,0.011164464056491852	PRSS57,0.01084909774363041	RHEX,0.010823804885149002	CTSS,0.01021910086274147	ANKRD18A,0.0089073795825243
MED18	USP9Y,0.06200169026851654	CCDC60,0.04932420700788498	TMSB4Y,0.041765257716178894	CNBD1,0.03837670758366585	PRKY,0.0358520969748497	NELL1,0.03460565581917763	SF3B1,0.03325191140174866	RPL22L1,0.031599756330251694	GALNS,0.029519211500883102	TMEM267,0.02907823584973812	PELP1,0.026652270928025246	FLT1,0.02622245065867901	GDE1,0.026214467361569405	CHM,0.023949312046170235	KLF10,0.02368834801018238	PLPPR1,0.023396039381623268	TMEM127,0.0227174311876297	DDX3Y,0.022359352558851242	ARL4A,0.02152002602815628	CLK1,0.021019164472818375	RPL5,0.020387878641486168	TEAD1,0.020270874723792076	VASH2,0.020106393843889236	RPS4Y1,0.01946457102894783	RPE,0.019300386309623718	RNLS,0.018978210166096687	MPPE1,0.018963325768709183	CHMP1B,0.018853282555937767	CLDN10,0.01860276609659195	ATP6V1C1,0.018523521721363068	DNAJC10,0.016842706128954887	TMEM17,0.01669289916753769	CDV3,0.015551761724054813	EIF1AY,0.015543794259428978	KDM5D,0.015198705717921257	H2BC12,0.01494984794408083	RAB10,0.013835803605616093	ZFY,0.013664578087627888	OSM,0.01201393362134695	CD101,0.011695979163050652	ALDH3B1,0.010228455066680908	GC,0.010175315663218498	MED18,0.008207572624087334	UTY,0.004437544848769903	ADM,0.0043962327763438225
BTAF1	CLCF1,0.041175950318574905	NPY4R,0.04015970230102539	SLAMF1,0.03745259344577789	SERPINB6,0.03639177605509758	GDF5,0.03560589998960495	SMOX,0.03409942612051964	TGFB2,0.03315671533346176	ITGB1,0.03149456903338432	KRT81,0.02967093512415886	HSD3B7,0.029379790648818016	OSMR,0.027992090210318565	S100A6,0.027622241526842117	PLK2,0.02705315500497818	MICAL2,0.025633743032813072	EPHA2,0.025251302868127823	TGFBI,0.0250545646995306	RRAS,0.024515578523278236	JAK1,0.024438772350549698	DCBLD2,0.024389052763581276	NMT2,0.02368813380599022	DOCK5,0.02320585772395134	CCN5,0.022945057600736618	GALNT10,0.02086612768471241	S100A10,0.02070775255560875	FBXO41,0.020522698760032654	EAF2,0.019950861111283302	SERPINE1,0.018770011141896248	CRIM1,0.018647966906428337	SYNPO,0.01773952879011631	TPM1,0.017734238877892494	PRSS23,0.01755315065383911	S100A3,0.01755031943321228	EHD2,0.01573147065937519	CAPN2,0.01566922664642334	KLF17,0.015244785696268082	KLHL4,0.01421724446117878	CXorf21,0.013351144269108772	BTAF1,0.013086308725178242	IL6ST,0.012370219454169273	CAV1,0.01192780677229166	CCDC107,0.011792547069489956	AXL,0.011771207675337791	HRCT1,0.010992055758833885	ADAMTS16,0.010633951053023338	ABCC3,0.002792513929307461
PLPP6	MPL,0.10251060873270035	CRYGD,0.0753328949213028	RPS6,0.05595561861991882	SLA2,0.03450733423233032	IFNK,0.027081197127699852	MS4A2,0.026325363665819168	OSBPL7,0.02207636646926403	FCER1A,0.019781647250056267	HPGDS,0.019646374508738518	SLC34A1,0.019265510141849518	HAUS6,0.019085504114627838	TBC1D22A,0.018882935866713524	PHETA2,0.01827440783381462	PLPP6,0.018084261566400528	ZNRF2,0.017986085265874863	RCL1,0.017858022823929787	TMPRSS15,0.017757490277290344	SNAPC3,0.016950001940131187	KLF4,0.016920221969485283	KDM4C,0.016611292958259583	RNF207,0.01644722744822502	NOD1,0.01627202145755291	DMAC1,0.016202030703425407	EPB42,0.016105307266116142	VGLL1,0.015804698690772057	PHF23,0.015585658140480518	LY6G6F,0.015317635610699654	RPL29,0.01497575268149376	IL22RA1,0.014794021844863892	PRKG2,0.014404882676899433	PSIP1,0.014296053908765316	EDA2R,0.014195763505995274	OR11G2,0.014080212451517582	TYMP,0.014070150442421436	IFNLR1,0.013991483487188816	KDM2A,0.013947539031505585	SIGLEC8,0.013887711800634861	TACSTD2,0.013494559563696384	ARL14,0.012335074134171009	SLFN14,0.012031713500618935	HDC,0.010846532881259918	MAP3K19,0.010831236839294434	POF1B,0.010633843019604683	FRK,0.010559282265603542	STEAP4,0.010535894893109798	TAF1L,0.010099336504936218	MYCT1,0.010057175531983376	GPX2,0.009781659580767155	GP9,0.008403751999139786
PRSS27	LY6L,0.10024232417345047	C1QTNF7,0.04942091181874275	GNG12,0.035956066101789474	KLHL4,0.03182375058531761	HSPA12B,0.02913621813058853	TMEM79,0.029066797345876694	CSK,0.028241848573088646	PTPN6,0.025599405169487	KANK3,0.024071531370282173	GPLD1,0.02379458397626877	FLNA,0.022469906136393547	LPAR5,0.02221154049038887	KCNA2,0.022006988525390625	UCP3,0.021807633340358734	ENAH,0.02178914286196232	TKFC,0.02077358588576317	SIGLECL1,0.020602501928806305	FAM110A,0.02036319300532341	ITGAV,0.019859613850712776	SLC20A1,0.019256440922617912	PAN2,0.019165348261594772	MARCHF1,0.018805820494890213	ULK3,0.01823216862976551	C1QTNF3,0.017517250031232834	EFNA3,0.01748879998922348	N4BP3,0.017226211726665497	ILDR1,0.0171560887247324	WDFY1,0.017142796888947487	IL6ST,0.016879720613360405	TBX6,0.0165747981518507	CDH26,0.016467511653900146	LANCL3,0.01629490964114666	PRSS27,0.015826456248760223	HMGA2,0.01554182544350624	GLRX3,0.015391713939607143	ZNF658,0.015265257097780704	CD86,0.015162186697125435	RAPGEF5,0.012507524341344833	ATP5PD,0.012479509226977825	FAHD2B,0.011490227654576302	CDHR4,0.010720488615334034	DEGS1,0.010439593344926834	RNF222,0.010112297721207142	TCTN3,0.00976802408695221	KMT5C,0.009319903329014778	SDK2,0.00917863380163908	ATP8A1,0.008062189444899559	ARHGAP30,0.0075417920015752316	ACVR1,0.007191222161054611
CORO1B	PNLIPRP3,0.03808656334877014	SPRR2E,0.035265784710645676	GSDMC,0.03410846367478371	KRT17,0.031947970390319824	RPUSD4,0.030228443443775177	PPFIA1,0.02925453893840313	LTO1,0.027934420853853226	S100A2,0.025759991258382797	KRT6A,0.024872921407222748	IL1RL1,0.024803273379802704	MAST4,0.02466430887579918	ZW10,0.02388034760951996	TMEM132D,0.023193243891000748	SERPINB3,0.02305387705564499	KRT33A,0.02301095798611641	SLC37A4,0.022433146834373474	KRT16,0.02219873107969761	FAM83A,0.02199581451714039	RACK1,0.021935002878308296	KRT31,0.02149628847837448	ANXA8L1,0.021494384855031967	FOXN1,0.021217219531536102	SPINT3,0.02086467295885086	CORO1B,0.02079041674733162	PPP4R4,0.020494649186730385	SIDT2,0.020175352692604065	SLURP2,0.02016962692141533	DSC3,0.020041821524500847	YARS1,0.02003122679889202	TMEM40,0.019937699660658836	SERPINB13,0.01934026926755905	RAET1G,0.018200216814875603	HCAR2,0.017329297959804535	SERPINB4,0.01720048487186432	ANXA8,0.01656067557632923	THRB,0.016524886712431908	ANO1,0.01643090695142746	COX6B2,0.016390616074204445	WFDC2,0.016319639980793	GJB3,0.01576041616499424	FGFBP1,0.01534116081893444	GPR87,0.015325400978326797	LAMA3,0.013467361219227314	ARHGEF12,0.01329259667545557	KRTDAP,0.012752218171954155	KRT6B,0.009525218978524208	ADGRF4,0.009331194683909416	ACAT1,0.005566289182752371
ATXN10	HTR1D,0.0635470375418663	EPHA2,0.05278262495994568	KRT7,0.04944823682308197	EIF3L,0.03370232507586479	PLS3,0.033400654792785645	KIAA1671,0.031886111944913864	CHMP1B,0.03138995170593262	CRABP2,0.03021145425736904	LAMC2,0.028864426538348198	KRT18,0.028799673542380333	TUFT1,0.028708241879940033	LTBP2,0.028388328850269318	UPK2,0.02815317176282406	THSD4,0.02746579796075821	IL18,0.027140656486153603	PAWR,0.026618367061018944	MYOF,0.026303475722670555	MYO5C,0.02514505572617054	PPL,0.024250449612736702	LRRC8A,0.02322583831846714	AREG,0.023026376962661743	KRT80,0.022893209010362625	ZNF185,0.022846076637506485	KIAA1522,0.022044433280825615	KRT8,0.021843131631612778	SDC4,0.02049274556338787	GPR39,0.02032957784831524	SCNN1A,0.020062128081917763	EGFR,0.01962631568312645	C3,0.019576657563447952	MISP,0.019350111484527588	ATXN10,0.019138049334287643	PRSS8,0.0182725228369236	LAMA5,0.01810503751039505	TMEM40,0.014870988205075264	ANXA1,0.013099214993417263	CAST,0.012445975095033646	F3,0.011545015498995781	AMOTL2,0.006617517676204443	ABCC3,0.004383003804832697
[truncated: 2,615 more rows]
[truncated: 12 more columns]

## Sheet: table 4 - all_genes_performance
Gene name	RMSE	Pearson	Pearson P-Value (uncorrected)	Model name
A1BG	0.107252	0.0920492	0.197125	GP
A1CF	0.100825	0.157463	0.0267248	GP
A2M	0.0892218	0.0577685	0.418858	linear
A2ML1	0.114084	0.11495	0.106832	GP
A3GALT2	0.113121	0.0487357	0.495343	linear
A4GALT	0.110183	0.0554064	0.438165	GP
A4GNT	0.105626	0.0908216	0.203191	linear
AAAS	0.132711	0.283709	5.11284e-05	linear
AACS	0.10129	0.154268	0.0300068	GP
AADAC	0.118591	0.112607	0.114218	linear
AADACL2	0.102055	0.179327	0.0114744	linear
AADACL3	0.106246	0.10842	0.128403	linear
AADACL4	0.0929342	0.105518	0.139005	linear
[truncated: 17,037 more rows]

## Sheet: table 5 - Performance compariso
Gene Name	Affected Tissue	Our model Corr coef.	Our model p-val	Itzhaky Corr coef.	Itzhaky p-val	1 gene Pearson’s r	1 gene p-val
[truncated: 86 more rows]
